# Supplementary material for: The Proteomic Landscape of the Suprachiasmatic Nucleus Clock Reveals Large-Scale Coordination of Key Biological Processes
Source: PLoS Genet. 2014 Oct 16;10(10):e1004695. doi: 10.1371/journal.pgen.1004695 (PMC4199512; doi:10.1371/journal.pgen.1004695)
Supplement: Table S3 — Pearson r correlation values of the 2112 proteins in the SCN proteome. Pairwise Pearson's correlation analysis of 24 measurements using the SCN proteome dataset (2112 proteins). (XLSX) [file pgen.1004695.s007.xlsx]

## Sheet: scatter-plot correlation_all_21
Name	CT2_M1	CT2_M2	CT2_M3	CT2_M4	CT6_M1	CT6_M2	CT6_M3	CT6_M4	CT10_M1	CT10_M2	CT10_M3	CT10_M4	CT14_M1	CT14_M2	CT14_M3	CT14_M4	CT18_M1	CT18_M2	CT18_M3	CT18_M4	CT22_M1	CT22_M2	CT22_M3	CT22_M4
CT2_M1	NaN	0.929345	0.930862	0.911018	0.931577	0.930549	0.930488	0.901807	0.939447	0.926296	0.930635	0.947249	0.834092	0.906498	0.941974	0.931022	0.930723	0.916652	0.93458	0.94237	0.938052	0.945777	0.943636	0.938976
CT2_M2	0.929345	NaN	0.949346	0.925143	0.92943	0.935486	0.928096	0.916987	0.922323	0.919284	0.918495	0.924529	0.859368	0.913951	0.933826	0.935281	0.928897	0.920574	0.915256	0.93182	0.9356	0.925262	0.92889	0.923407
CT2_M3	0.930862	0.949346	NaN	0.931115	0.919488	0.931205	0.92407	0.923695	0.925461	0.925679	0.923227	0.928388	0.885856	0.916504	0.927475	0.930646	0.931242	0.924327	0.910778	0.9354	0.92071	0.922918	0.931941	0.917028
CT2_M4	0.911018	0.925143	0.931115	NaN	0.920282	0.918288	0.919097	0.914864	0.916718	0.918652	0.9195	0.914283	0.885386	0.905869	0.912283	0.922391	0.931163	0.913997	0.89507	0.942094	0.920443	0.913305	0.926894	0.916068
CT6_M1	0.931577	0.92943	0.919488	0.920282	NaN	0.9637	0.958889	0.942763	0.942379	0.946438	0.944156	0.946259	0.858082	0.911657	0.933101	0.93321	0.927091	0.946865	0.935387	0.933359	0.947422	0.942255	0.95368	0.955453
CT6_M2	0.930549	0.935486	0.931205	0.918288	0.9637	NaN	0.96344	0.948167	0.94751	0.948457	0.945837	0.945253	0.858493	0.916222	0.935982	0.934141	0.937747	0.95148	0.936789	0.937555	0.94627	0.951789	0.95721	0.958385
CT6_M3	0.930488	0.928096	0.92407	0.919097	0.958889	0.96344	NaN	0.9529	0.944183	0.947448	0.946604	0.950452	0.863921	0.916753	0.937454	0.939809	0.916005	0.947914	0.927654	0.929082	0.943139	0.948419	0.957164	0.951177
CT6_M4	0.901807	0.916987	0.923695	0.914864	0.942763	0.948167	0.9529	NaN	0.925647	0.937419	0.931924	0.925083	0.871707	0.905262	0.910475	0.920867	0.914903	0.942988	0.905879	0.917333	0.93512	0.927489	0.9368	0.930082
CT10_M1	0.939447	0.922323	0.925461	0.916718	0.942379	0.94751	0.944183	0.925647	NaN	0.963826	0.969781	0.967106	0.850785	0.906035	0.933563	0.926037	0.92345	0.937921	0.932321	0.933625	0.941798	0.947628	0.941134	0.945241
CT10_M2	0.926296	0.919284	0.925679	0.918652	0.946438	0.948457	0.947448	0.937419	0.963826	NaN	0.964144	0.962293	0.867174	0.906474	0.929785	0.924962	0.922894	0.93872	0.925875	0.931678	0.93891	0.941743	0.940199	0.938152
CT10_M3	0.930635	0.918495	0.923227	0.9195	0.944156	0.945837	0.946604	0.931924	0.969781	0.964144	NaN	0.969754	0.849491	0.912361	0.920299	0.924956	0.92268	0.937688	0.931782	0.931615	0.938202	0.943094	0.938423	0.942849
CT10_M4	0.947249	0.924529	0.928388	0.914283	0.946259	0.945253	0.950452	0.925083	0.967106	0.962293	0.969754	NaN	0.842671	0.906599	0.937643	0.926345	0.922041	0.932241	0.94242	0.934452	0.941452	0.95577	0.946668	0.955233
CT14_M1	0.834092	0.859368	0.885856	0.885386	0.858082	0.858493	0.863921	0.871707	0.850785	0.867174	0.849491	0.842671	NaN	0.884559	0.870641	0.889589	0.868397	0.863301	0.831682	0.861576	0.846924	0.836456	0.861864	0.843386
CT14_M2	0.906498	0.913951	0.916504	0.905869	0.911657	0.916222	0.916753	0.905262	0.906035	0.906474	0.912361	0.906599	0.884559	NaN	0.943131	0.946241	0.915458	0.903034	0.889304	0.916735	0.916026	0.908906	0.92223	0.907733
CT14_M3	0.941974	0.933826	0.927475	0.912283	0.933101	0.935982	0.937454	0.910475	0.933563	0.929785	0.920299	0.937643	0.870641	0.943131	NaN	0.959692	0.930903	0.922547	0.921027	0.938688	0.934951	0.941755	0.942935	0.932371
CT14_M4	0.931022	0.935281	0.930646	0.922391	0.93321	0.934141	0.939809	0.920867	0.926037	0.924962	0.924956	0.926345	0.889589	0.946241	0.959692	NaN	0.924223	0.929975	0.91208	0.932037	0.935805	0.927562	0.937214	0.932414
CT18_M1	0.930723	0.928897	0.931242	0.931163	0.927091	0.937747	0.916005	0.914903	0.92345	0.922894	0.92268	0.922041	0.868397	0.915458	0.930903	0.924223	NaN	0.91824	0.904347	0.954244	0.919948	0.926602	0.936434	0.926781
CT18_M2	0.916652	0.920574	0.924327	0.913997	0.946865	0.95148	0.947914	0.942988	0.937921	0.93872	0.937688	0.932241	0.863301	0.903034	0.922547	0.929975	0.91824	NaN	0.928401	0.92214	0.941404	0.935885	0.935367	0.940335
CT18_M3	0.93458	0.915256	0.910778	0.89507	0.935387	0.936789	0.927654	0.905879	0.932321	0.925875	0.931782	0.94242	0.831682	0.889304	0.921027	0.91208	0.904347	0.928401	NaN	0.920041	0.933383	0.93478	0.936357	0.939015
CT18_M4	0.94237	0.93182	0.9354	0.942094	0.933359	0.937555	0.929082	0.917333	0.933625	0.931678	0.931615	0.934452	0.861576	0.916735	0.938688	0.932037	0.954244	0.92214	0.920041	NaN	0.929671	0.93814	0.945058	0.934305
CT22_M1	0.938052	0.9356	0.92071	0.920443	0.947422	0.94627	0.943139	0.93512	0.941798	0.93891	0.938202	0.941452	0.846924	0.916026	0.934951	0.935805	0.919948	0.941404	0.933383	0.929671	NaN	0.955997	0.958684	0.946725
CT22_M2	0.945777	0.925262	0.922918	0.913305	0.942255	0.951789	0.948419	0.927489	0.947628	0.941743	0.943094	0.95577	0.836456	0.908906	0.941755	0.927562	0.926602	0.935885	0.93478	0.93814	0.955997	NaN	0.960626	0.951891
CT22_M3	0.943636	0.92889	0.931941	0.926894	0.95368	0.95721	0.957164	0.9368	0.941134	0.940199	0.938423	0.946668	0.861864	0.92223	0.942935	0.937214	0.936434	0.935367	0.936357	0.945058	0.958684	0.960626	NaN	0.957418
CT22_M4	0.938976	0.923407	0.917028	0.916068	0.955453	0.958385	0.951177	0.930082	0.945241	0.938152	0.942849	0.955233	0.843386	0.907733	0.932371	0.932414	0.926781	0.940335	0.939015	0.934305	0.946725	0.951891	0.957418	NaN
