# Supplementary material for: The Proteomic Landscape of the Suprachiasmatic Nucleus Clock Reveals Large-Scale Coordination of Key Biological Processes
Source: PLoS Genet. 2014 Oct 16;10(10):e1004695. doi: 10.1371/journal.pgen.1004695 (PMC4199512; doi:10.1371/journal.pgen.1004695)
Supplement: Table S4 — Pearson r correlation values of the 421 proteins in the time-of-day proteome. Pairwise Pearson's correlation analysis of 24 measurements using the time-of-day proteome dataset (421 proteins) revealed that the r values of biological replicates at a specific CT were higher than between samples of different CTs. (XLSX) [file pgen.1004695.s008.xlsx]

## Sheet: 421_protoeme_scatter-plot
Name	CT2_M1	CT2_M2	CT2_M3	CT2_M4	CT6_M1	CT6_M2	CT6_M3	CT6_M4	CT10_M1	CT10_M2	CT10_M3	CT10_M4	CT14_M1	CT14_M2	CT14_M3	CT14_M4	CT18_M1	CT18_M2	CT18_M3	CT18_M4	CT22_M1	CT22_M2	CT22_M3	CT22_M4
CT2_M1	NaN	0.932121	0.93154	0.939783	0.891115	0.891519	0.905107	0.882495	0.894291	0.892729	0.869573	0.910105	0.817001	0.876688	0.905554	0.903583	0.933687	0.896514	0.926667	0.944466	0.922086	0.926684	0.930187	0.924227
CT2_M2	0.932121	NaN	0.950983	0.935523	0.876413	0.894951	0.895639	0.905335	0.879432	0.878679	0.857741	0.891046	0.850703	0.884406	0.912548	0.914211	0.893613	0.903469	0.913828	0.898182	0.910192	0.890122	0.89607	0.893092
CT2_M3	0.93154	0.950983	NaN	0.942868	0.883361	0.905339	0.900529	0.905889	0.878864	0.884747	0.859775	0.892775	0.873716	0.883204	0.896166	0.902957	0.907504	0.904969	0.917828	0.91817	0.908602	0.905064	0.915965	0.905659
CT2_M4	0.939783	0.935523	0.942868	NaN	0.892578	0.899678	0.904757	0.908752	0.900403	0.898799	0.865334	0.884252	0.880772	0.874474	0.904466	0.903265	0.917209	0.904246	0.906308	0.940333	0.917516	0.908512	0.919083	0.916145
CT6_M1	0.891115	0.876413	0.883361	0.892578	NaN	0.967414	0.974759	0.958429	0.922848	0.930828	0.904375	0.91903	0.817238	0.851696	0.887911	0.892865	0.88726	0.949102	0.941209	0.88738	0.939581	0.93188	0.947606	0.952192
CT6_M2	0.891519	0.894951	0.905339	0.899678	0.967414	NaN	0.970927	0.970263	0.925571	0.936917	0.912206	0.921083	0.820992	0.859799	0.883849	0.893901	0.924018	0.96033	0.941734	0.913207	0.940013	0.943495	0.950427	0.958557
CT6_M3	0.905107	0.895639	0.900529	0.904757	0.974759	0.970927	NaN	0.966016	0.935457	0.937707	0.927755	0.932712	0.834508	0.881242	0.908676	0.919212	0.898916	0.96013	0.943349	0.897627	0.95871	0.94592	0.956456	0.963854
CT6_M4	0.882495	0.905335	0.905889	0.908752	0.958429	0.970263	0.966016	NaN	0.921605	0.929917	0.907543	0.906747	0.843954	0.872245	0.893402	0.9064	0.915794	0.951011	0.936727	0.90599	0.945918	0.926352	0.937439	0.943814
CT10_M1	0.894291	0.879432	0.878864	0.900403	0.922848	0.925571	0.935457	0.921605	NaN	0.963393	0.970559	0.9666	0.804431	0.842589	0.882208	0.873931	0.891223	0.92486	0.916505	0.893524	0.914961	0.92332	0.915216	0.925108
CT10_M2	0.892729	0.878679	0.884747	0.898799	0.930828	0.936917	0.937707	0.929917	0.963393	NaN	0.96086	0.968485	0.824478	0.846295	0.881145	0.878329	0.891134	0.926334	0.922092	0.895528	0.921594	0.927787	0.924375	0.927026
CT10_M3	0.869573	0.857741	0.859775	0.865334	0.904375	0.912206	0.927755	0.907543	0.970559	0.96086	NaN	0.972941	0.783609	0.837833	0.848581	0.864176	0.89143	0.919029	0.898249	0.878906	0.91325	0.914506	0.908197	0.915913
CT10_M4	0.910105	0.891046	0.892775	0.884252	0.91903	0.921083	0.932712	0.906747	0.9666	0.968485	0.972941	NaN	0.782591	0.83134	0.877471	0.857565	0.885915	0.911827	0.925394	0.885355	0.923564	0.929932	0.925712	0.931161
CT14_M1	0.817001	0.850703	0.873716	0.880772	0.817238	0.820992	0.834508	0.843954	0.804431	0.824478	0.783609	0.782591	NaN	0.903017	0.900297	0.914111	0.844584	0.829876	0.827025	0.841876	0.818851	0.815241	0.826947	0.819305
CT14_M2	0.876688	0.884406	0.883204	0.874474	0.851696	0.859799	0.881242	0.872245	0.842589	0.846295	0.837833	0.83134	0.903017	NaN	0.954146	0.963447	0.880425	0.873073	0.862028	0.872536	0.86539	0.86582	0.873584	0.874642
CT14_M3	0.905554	0.912548	0.896166	0.904466	0.887911	0.883849	0.908676	0.893402	0.882208	0.881145	0.848581	0.877471	0.900297	0.954146	NaN	0.956444	0.917685	0.89773	0.906927	0.914606	0.90986	0.911589	0.909219	0.906426
CT14_M4	0.903583	0.914211	0.902957	0.903265	0.892865	0.893901	0.919212	0.9064	0.873931	0.878329	0.864176	0.857565	0.914111	0.963447	0.956444	NaN	0.891045	0.908324	0.903039	0.894218	0.906918	0.893598	0.896418	0.9022
CT18_M1	0.933687	0.893613	0.907504	0.917209	0.88726	0.924018	0.898916	0.915794	0.891223	0.891134	0.89143	0.885915	0.844584	0.880425	0.917685	0.891045	NaN	0.932907	0.919396	0.965471	0.899564	0.922608	0.912698	0.926454
CT18_M2	0.896514	0.903469	0.904969	0.904246	0.949102	0.96033	0.96013	0.951011	0.92486	0.926334	0.919029	0.911827	0.829876	0.873073	0.89773	0.908324	0.932907	NaN	0.951189	0.922419	0.948394	0.939144	0.94464	0.943887
CT18_M3	0.926667	0.913828	0.917828	0.906308	0.941209	0.941734	0.943349	0.936727	0.916505	0.922092	0.898249	0.925394	0.827025	0.862028	0.906927	0.903039	0.919396	0.951189	NaN	0.919324	0.942331	0.95018	0.947925	0.949378
CT18_M4	0.944466	0.898182	0.91817	0.940333	0.88738	0.913207	0.897627	0.90599	0.893524	0.895528	0.878906	0.885355	0.841876	0.872536	0.914606	0.894218	0.965471	0.922419	0.919324	NaN	0.914872	0.928185	0.91904	0.922031
CT22_M1	0.922086	0.910192	0.908602	0.917516	0.939581	0.940013	0.95871	0.945918	0.914961	0.921594	0.91325	0.923564	0.818851	0.86539	0.90986	0.906918	0.899564	0.948394	0.942331	0.914872	NaN	0.96603	0.962085	0.971692
CT22_M2	0.926684	0.890122	0.905064	0.908512	0.93188	0.943495	0.94592	0.926352	0.92332	0.927787	0.914506	0.929932	0.815241	0.86582	0.911589	0.893598	0.922608	0.939144	0.95018	0.928185	0.96603	NaN	0.965523	0.963592
CT22_M3	0.930187	0.89607	0.915965	0.919083	0.947606	0.950427	0.956456	0.937439	0.915216	0.924375	0.908197	0.925712	0.826947	0.873584	0.909219	0.896418	0.912698	0.94464	0.947925	0.91904	0.962085	0.965523	NaN	0.97035
CT22_M4	0.924227	0.893092	0.905659	0.916145	0.952192	0.958557	0.963854	0.943814	0.925108	0.927026	0.915913	0.931161	0.819305	0.874642	0.906426	0.9022	0.926454	0.943887	0.949378	0.922031	0.971692	0.963592	0.97035	NaN
