# Supplementary material for: The Proteomic Landscape of the Suprachiasmatic Nucleus Clock Reveals Large-Scale Coordination of Key Biological Processes
Source: PLoS Genet. 2014 Oct 16;10(10):e1004695. doi: 10.1371/journal.pgen.1004695 (PMC4199512; doi:10.1371/journal.pgen.1004695)
Supplement: Table S5 — The time-of-day proteome. The time-of-day proteome is comprised of 421 significantly altered proteins, segregated into six different expression clusters. Columns AK to AP indicate the median value of logarithmized values for the normalized L/H ratio of each protein profile in six CTs after z-score normalization of the data within Euclidean distances. Column AQ indicates the results of hierarchical clustering. (XLSX) [file pgen.1004695.s009.xlsx]

## Sheet: Sheet1
Ratio L/H normalized CT2_Mouse#1	Ratio L/H normalized CT2_Mouse#2	Ratio L/H normalized CT2_Mouse#3	Ratio L/H normalized CT2_Mouse#4	Ratio L/H normalized CT6_Mouse#1	Ratio L/H normalized CT6_Mouse#2	Ratio L/H normalized CT6_Mouse#3	Ratio L/H normalized CT6_Mouse#4	Ratio L/H normalized CT10_Mouse#1	Ratio L/H normalized CT10_Mouse#2	Ratio L/H normalized CT10_Mouse#3	Ratio L/H normalized CT10_Mouse#4	Ratio L/H normalized CT14_Mouse#1	Ratio L/H normalized CT14_Mouse#2	Ratio L/H normalized CT14_Mouse#3	Ratio L/H normalized CT14_Mouse#4	Ratio L/H normalized CT18_Mouse#1	Ratio L/H normalized CT18_Mouse#2	Ratio L/H normalized CT18_Mouse#3	Ratio L/H normalized CT18_Mouse#4	Ratio L/H normalized CT22_Mouse#1	Ratio L/H normalized CT22_Mouse#2	Ratio L/H normalized CT22_Mouse#3	Ratio L/H normalized CT22_Mouse#4	order	ANOVA value	Proteins	Razor + unique peptides	Peptides	Unique peptides	Gene names	Protein names	Majority protein IDs	Protein IDs	Uniprot numbers	Fasta headers	Zscore_CT2_Log2 Ratio L/H normalized	Zscore_CT6_Log2 Ratio L/H normalized	Zscore_CT10_Log2 Ratio L/H normalized	Zscore_CT14_Log2 Ratio L/H normalized	Zscore_CT18_Log2 Ratio L/H normalized	Zscore_CT22_Log2 Ratio L/H normalized	final cluster
4.46309	2.91367	1.8948	3.08966	4.93754	3.56392	4.85956	3.45925	2.56312	1.8058	1.90476	2.51332	3.80807	6.4658	4.53083	5.89171	3.08423	3.07834	NaN	4.98927	5.33419	4.33802	4.25188	6.88137	1	0.00098621	3	9;9;9	9	9	Negr1	Neuronal growth regulator 1	IPI00330887;IPI00467747;IPI00856781	IPI00330887;IPI00467747;IPI00856781	Q80Z24	>IPI:IPI00330887.1|SWISS-PROT:Q80Z24|ENSEMBL:ENSMUSP00000073664|REFSEQ:NP_001034183|VEGA:OTTMUSP00000028476 Tax_Id=10090 Gene_Symbol=Negr1 Neuronal growth regulator 1;>IPI:IPI00467747.2|TREMBL:A0A4W9|ENSEMBL:ENSMUSP00000041132|REFSEQ:NP_796248|VEGA:OTTMUSP	-0.534609	0.460587	-1.49509	1.11861	-0.450759	0.901269	Cluster B (43)
4.83933	4.08814	6.30795	8.49618	9.77135	6.74491	7.51089	7.14133	5.32964	5.52914	4.75715	6.60197	1.88374	3.78917	3.27976	2.6743	4.01091	4.24719	4.04416	12.9895	8.89284	12.0935	9.69274	8.3703	2	0.000867916	6	13;13;12;12;8;7	13	9	Sh3gl2	SH3-domain GRB2-like 2	IPI00648567;IPI00331110;IPI00648859;IPI00875665;IPI00649078;IPI00885527	IPI00648567;IPI00331110;IPI00648859;IPI00875665;IPI00649078;IPI00885527	A2ALV3	>IPI:IPI00648567.1|TREMBL:A2ALV3|ENSEMBL:ENSMUSP00000102806|VEGA:OTTMUSP00000008292 Tax_Id=10090 Gene_Symbol=Sh3gl2 SH3-domain GRB2-like 2;>IPI:IPI00331110.3|SWISS-PROT:Q62420|ENSEMBL:ENSMUSP00000030212|REFSEQ:NP_062408|VEGA:OTTMUSP00000008291 Tax_Id=10090	0.052697	0.749525	0.00909105	-1.48906	-0.658215	1.33596	Cluster E (189)
NaN	0.549753	1.20836	4.4958	8.00128	4.94854	6.01938	3.94648	5.54631	3.50275	2.02478	3.3728	2.02688	0.0643046	NaN	0.318198	3.36802	2.85274	4.88114	3.95179	11.8417	7.60688	7.87898	7.29661	3	0.000887719	2	7;6	7	7	Rasal1	RAS protein activator like 1	IPI00331543;IPI00130555	IPI00331543;IPI00130555	Q3TQ19;Q99K69	>IPI:IPI00331543.1|TREMBL:Q3TQ19;Q99K69|ENSEMBL:ENSMUSP00000031606;ENSMUSP00000123266|REFSEQ:NP_038860|VEGA:OTTMUSP00000031686;OTTMUSP00000031687 Tax_Id=10090 Gene_Symbol=Rasal1 RAS protein activator like 1;>IPI:IPI00130555.1|SWISS-PROT:Q9Z268 Tax_Id=10090	-0.593044	0.690107	0.296601	-1.7286	0.347323	0.987614	Cluster E (189)
4.25767	6.27038	3.51927	4.59073	0.810438	0.983671	1.69371	1.02241	1.62217	2.40523	0.676727	0.804764	6.18468	8.62366	10.4116	10.2321	2.64361	1.21161	1.67015	2.78482	1.19192	1.99156	0.38838	1.89602	4	1.34315e-05	5	6;6;6;5;5	6	6	Chchd6	Coiled-coil-helix-coiled-coil-helix domain-containing protein 6	IPI00313390;IPI00955148;IPI00955145;IPI00874402;IPI00458795	IPI00313390;IPI00955148;IPI00955145;IPI00874402;IPI00458795	Q91VN4	>IPI:IPI00313390.3|SWISS-PROT:Q91VN4 Tax_Id=10090 Gene_Symbol=Chchd6 Coiled-coil-helix-coiled-coil-helix domain-containing protein 6;>IPI:IPI00955148.1|TREMBL:Q3TJS8;Q3UNQ1;Q9D5I5;Q9DA45;Q9DAM8|ENSEMBL:ENSMUSP00000032172|REFSEQ:NP_079627 Tax_Id=10090 Gene_	0.749191	-0.958291	-0.808174	1.6166	-0.106952	-0.492368	Cluster D (118)
0.0503956	0.0498206	0.0516102	0.0529101	0.042526	0.0486713	0.0459137	0.0440025	0.110825	0.141068	0.126896	0.216155	0.0636051	0.0396102	0.0444701	0.0316155	0.108776	0.0321368	0.0501404	0.0595132	0.0372953	0.0870852	0.0379968	0.0434386	5	0.000315141	9	11;11;6;5;5;5;5;4;1	11	6	LOC100045189;YBX1	similar to transcription factor EF1	IPI00849786;IPI00120886;IPI00647981	IPI00849786;IPI00120886;IPI00647981;IPI00131034;IPI00896734;IPI00849342;IPI00553286;IPI00623394;IPI00136146	Q3UBT1	>IPI:IPI00849786.1|REFSEQ:XP_001473871 Tax_Id=10090 Gene_Symbol=LOC100045189 similar to transcription factor EF1;>IPI:IPI00120886.3|SWISS-PROT:P62960|TREMBL:Q3UBT1;Q60950;Q60951;Q71V06;Q810K5;Q8BRJ5|ENSEMBL:ENSMUSP00000078589|REFSEQ:NP_035862|VEGA:OTTMUSP0	-0.180483	-0.462712	1.97463	-0.615888	-0.0269752	-0.688569	Cluster F (32)
4.61958	2.85959	3.00978	1.48111	0.3367	0.290225	0.26322	0.393918	0.304757	0.296007	NaN	NaN	0.927042	1.22742	0.29036	0.505919	0.361991	0.336746	0.376308	0.360867	0.341006	0.14439	0.331818	0.372051	6	3.73062e-06	3	6;6;6	6	6	Zyx	Zyxin	IPI00228360;IPI00387422;IPI00408218	IPI00228360;IPI00387422;IPI00408218	Q62523	>IPI:IPI00228360.3|SWISS-PROT:Q62523 Tax_Id=10090 Gene_Symbol=Zyx Zyxin;>IPI:IPI00387422.3|TREMBL:Q3TCR9;Q3UGQ3;Q8CBM0;Q8CD55|ENSEMBL:ENSMUSP00000070427|REFSEQ:NP_035907 Tax_Id=10090 Gene_Symbol=Zyx zyxin;>IPI:IPI00408218.1|TREMBL:Q7TQE2|ENSEMBL:ENSMUSP000	1.91927	-0.600541	-0.645529	0.28204	-0.437206	-0.518032	Cluster D (118)
4.04645	2.58018	2.23189	6.44496	7.91202	4.29682	5.73197	4.97513	5.40102	6.55566	4.41989	6.53082	13.869	9.18358	13.4613	9.76086	4.61638	4.12865	6.26096	4.15317	9.44822	6.27313	7.94407	6.11322	7	0.000301183	2	6;6	6	6	Gbas	Protein NipSnap homolog 2	IPI00115827;IPI00651782	IPI00115827;IPI00651782	O55126	>IPI:IPI00115827.1|SWISS-PROT:O55126 Tax_Id=10090 Gene_Symbol=Gbas Protein NipSnap homolog 2;>IPI:IPI00651782.2|TREMBL:Q3TD78;Q7TMG8|ENSEMBL:ENSMUSP00000083211;ENSMUSP00000117705|REFSEQ:NP_032121|VEGA:OTTMUSP00000034566;OTTMUSP00000034567 Tax_Id=10090 Gene	-1.33748	-0.173165	0.0731967	1.59703	-0.633217	0.473635	Cluster A (25)
6.82594	2.89168	2.19679	4.72903	9.15332	3.38696	11.2844	5.63063	7.41015	7.4599	11.3825	12.6573	1.87561	1.49551	2.48466	2.30563	4.54669	2.04558	NaN	4.29664	9.48947	10.7629	12.8747	12.5541	8	4.61467e-05	9	7;1;1;1;1;1;1;1;1	7	6	Slc17a6	Vesicular glutamate transporter 2	IPI00120342	IPI00120342;IPI00221470;IPI00648076;IPI00127655;IPI00828480;IPI00459478;IPI00857524;IPI00652529;IPI00515630	Q8BLE7	>IPI:IPI00120342.6|SWISS-PROT:Q8BLE7|ENSEMBL:ENSMUSP00000032710|REFSEQ:NP_543129 Tax_Id=10090 Gene_Symbol=Slc17a6 Vesicular glutamate transporter 2	-0.596126	0.437253	0.826126	-1.4928	-0.362381	1.18793	Cluster E (189)
0.214809	NaN	0.215834	NaN	3.51247	3.93654	3.64272	4.42968	1.97985	1.9793	1.79256	NaN	NaN	0.518403	NaN	NaN	NaN	3.5629	1.96221	NaN	2.2317	NaN	NaN	NaN	9	1.88033e-06	3	5;2;1	5	5	Nat10	N-acetyltransferase 10	IPI00276866	IPI00276866;IPI00753034;IPI00460675	Q8K224	>IPI:IPI00276866.1|SWISS-PROT:Q8K224|ENSEMBL:ENSMUSP00000028608|REFSEQ:NP_694766|VEGA:OTTMUSP00000015801 Tax_Id=10090 Gene_Symbol=Nat10 N-acetyltransferase 10	-1.61883	0.957235	0.374325	-0.829402	0.634507	0.48216	Cluster E (189)
0.546001	NaN	0.557818	NaN	1.35566	1.22326	1.06283	1.20208	NaN	NaN	1.00273	NaN	1.28322	1.7768	1.29482	1.72304	NaN	1.19748	NaN	NaN	0.926526	0.882846	1.22954	1.02645	10	5.98574e-05	5	4;4;4;4;2	4	4	Stk38l	Isoform 2 of Serine/threonine-protein kinase 38-like	IPI00515183;IPI00895990;IPI00453705;IPI00895988;IPI00849557	IPI00515183;IPI00895990;IPI00453705;IPI00895988;IPI00849557	Q7TSE6-2	>IPI:IPI00515183.1|SWISS-PROT:Q7TSE6-2 Tax_Id=10090 Gene_Symbol=Stk38l Isoform 2 of Serine/threonine-protein kinase 38-like;>IPI:IPI00895990.1|TREMBL:B2KFR5|ENSEMBL:ENSMUSP00000107271|VEGA:OTTMUSP00000031179;OTTMUSP00000042629 Tax_Id=10090 Gene_Symbol=Stk3	-1.82158	0.488801	-0.0690094	1.10056	0.451909	-0.150676	Cluster B (43)
10.0226	6.55179	6.13158	9.17515	11.8248	14.2175	8.84643	10.4692	16.1142	20.0852	16.4026	17.8613	3.24538	5.37982	5.07408	8.03019	8.38645	12.1966	14.0924	10.9691	9.28074	13.7084	9.61446	11.3076	11	2.54669e-05	3	5;5;2	5	4	Vamp2	Vesicle-associated membrane 2	IPI00880852;IPI00229703	IPI00880852;IPI00229703;IPI00132276	B0QZN5;O35619	>IPI:IPI00880852.1|TREMBL:B0QZN5;O35619|ENSEMBL:ENSMUSP00000112611|VEGA:OTTMUSP00000035737 Tax_Id=10090 Gene_Symbol=Vamp2 Vesicle-associated membrane 2;>IPI:IPI00229703.6|SWISS-PROT:P63044|TREMBL:Q8CHR4|ENSEMBL:ENSMUSP00000021273|REFSEQ:NP_033523|VEGA:OTTM	-0.602912	0.29533	1.36645	-1.58451	0.391822	0.133818	Cluster E (189)
0.216198	0.348056	0.341728	NaN	2.6824	2.35045	1.39218	1.75217	1.72801	2.11658	2.67716	2.1926	0.451957	0.261158	0.208364	0.233133	NaN	0.600384	0.79466	NaN	0.277963	0.192756	0.31141	2.56088	12	0.000308371	5	4;1;1;1;1	7	4	Sec23b	Protein transport protein Sec23B	IPI00317604	IPI00317604;IPI00654289;IPI00756981;IPI00752742;IPI00750843	Q9D662	>IPI:IPI00317604.1|SWISS-PROT:Q9D662|TREMBL:Q3TAW4;Q3TIS3;Q3TYS4;Q3UKB4;Q8CDS4|ENSEMBL:ENSMUSP00000028916|REFSEQ:NP_062761|VEGA:OTTMUSP00000004231 Tax_Id=10090 Gene_Symbol=Sec23b Protein transport protein Sec23B	-0.660909	1.1735	1.23499	-0.996236	0.0637293	-0.815075	Cluster E (189)
0.242207	0.546568	0.484051	0.608865	0.204541	0.263179	0.225973	0.42889	0.206147	NaN	0.1676	0.18113	0.669972	0.445812	1.18395	0.491328	0.248361	0.322134	0.396637	0.265823	0.204248	0.142896	0.194621	0.20504	13	0.000186932	5	3;3;3;3;2	3	3	Rpl34;Gm4705		IPI00466153;IPI00621625;IPI00461652;IPI00460103;IPI00848921	IPI00466153;IPI00621625;IPI00461652;IPI00460103;IPI00848921	Q9D1R9	>IPI:IPI00466153.4|SWISS-PROT:Q9D1R9|ENSEMBL:ENSMUSP00000078092;ENSMUSP00000086614|REFSEQ:NP_001005859;NP_081000;XP_001481222|VEGA:OTTMUSP00000027291;OTTMUSP00000027292 Tax_Id=10090 Gene_Symbol=Rpl34;Gm4705 60S ribosomal protein L34;>IPI:IPI00621625.1|TREM	1.09721	-0.441728	-1.05502	1.32249	-0.0658619	-0.857097	Cluster D (118)
0.0910084	0.0984737	0.0729394	0.104125	0.0559535	0.0520562	0.0458947	0.0439078	0.123162	0.0643708	0.135637	0.0805931	0.0598373	0.0516129	0.0492854	0.0605987	0.104291	0.0563666	0.0518135	0.101614	0.0468055	0.0540775	0.0560255	0.0516529	14	0.00121609	2	29;22	29	29	Mybbp1a	Myb-binding protein 1A	IPI00331361;IPI00652799	IPI00331361;IPI00652799	Q7TPV4	>IPI:IPI00331361.2|SWISS-PROT:Q7TPV4|TREMBL:A0JLT5;Q3U2W2|ENSEMBL:ENSMUSP00000044827|REFSEQ:NP_058056|VEGA:OTTMUSP00000006405 Tax_Id=10090 Gene_Symbol=Mybbp1a Myb-binding protein 1A;>IPI:IPI00652799.2|TREMBL:Q3TLF6|ENSEMBL:ENSMUSP00000098459 Tax_Id=10090 G	1.04875	-1.08506	1.21365	-0.670707	0.326184	-0.832812	Cluster F (32)
6.64761	3.90854	4.2821	6.87522	7.6266	8.20412	7.84991	4.46808	3.57028	3.5407	2.63151	4.08714	4.65376	6.17589	6.98129	7.07764	5.24659	4.95368	6.93145	6.61114	8.81057	6.05364	8.01539	11.1011	15	0.00125607	7	27;25;24;22;21;21;17	29	26	EPB41L1		IPI00465812;IPI00830613;IPI00480250;IPI00652972;IPI00831205;IPI00753967;IPI00405986	IPI00465812;IPI00830613;IPI00480250;IPI00652972;IPI00831205;IPI00753967;IPI00405986	Q9Z2H5-2	>IPI:IPI00465812.2|SWISS-PROT:Q9Z2H5-2|TREMBL:A2AUK5;B6ZHC9|ENSEMBL:ENSMUSP00000029155;ENSMUSP00000085926;ENSMUSP00000099424;ENSMUSP00000099425;ENSMUSP00000099426;ENSMUSP00000105199|REFSEQ:NP_001006665;NP_038538|VEGA:OTTMUSP00000016920;OTTMUSP00000016923;O	-0.393226	0.813846	-1.71118	0.280878	-0.0723458	1.08202	Cluster B (43)
0.0617741	0.081103	0.116332	0.0646914	0.213817	0.0652614	0.122167	0.0860659	0.0872219	0.148836	0.134916	0.223349	0.0384497	0.0246865	0.0240923	0.0185161	0.136214	0.0827541	0.2602	0.108608	0.0774533	0.107694	0.105995	0.0957854	16	4.83438e-05	2	25;24	25	25	Ddx21	nucleolar RNA helicase 2	IPI00652987;IPI00120691	IPI00652987;IPI00120691	Q3TVJ3;Q3ULC7;Q6PCP0	>IPI:IPI00652987.3|TREMBL:Q3TVJ3;Q3ULC7;Q6PCP0;Q8K2L4;Q9CSR3;Q9CWZ5|ENSEMBL:ENSMUSP00000042691|REFSEQ:NP_062426 Tax_Id=10090 Gene_Symbol=Ddx21 nucleolar RNA helicase 2;>IPI:IPI00120691.3|SWISS-PROT:Q9JIK5 Tax_Id=10090 Gene_Symbol=Ddx21 Nucleolar RNA helica	-0.203476	0.34164	0.848992	-1.91076	0.609408	0.314194	Cluster E (189)
8.4969	4.9613	4.07067	5.19696	8.07428	9.68054	7.30407	6.33593	7.61789	9.5066	9.51384	10.5763	2.94846	4.4082	5.97657	4.6644	4.35199	5.15969	6.80782	6.31512	11.2648	13.0054	11.8806	10.3992	17	4.35706e-05	4	22;16;7;6	25	22	Eno2	Gamma-enolase	IPI00331704;IPI00122684	IPI00331704;IPI00122684;IPI00830694;IPI00830788	P17183	>IPI:IPI00331704.7|SWISS-PROT:P17183|TREMBL:Q3UJ20;Q545V3|ENSEMBL:ENSMUSP00000004378|REFSEQ:NP_038537|VEGA:OTTMUSP00000025146 Tax_Id=10090 Gene_Symbol=Eno2 Gamma-enolase;>IPI:IPI00122684.2|TREMBL:D3Z6E4;Q922A0|ENSEMBL:ENSMUSP00000072634;ENSMUSP00000108095|	-0.839796	0.275798	0.852382	-1.14495	-0.524171	1.38074	Cluster E (189)
11.1285	5.77034	5.75407	4.71476	10.3712	8.07167	7.97893	5.96765	14.226	11.5871	8.74279	13.2615	3.27429	4.13839	6.93674	5.54754	9.58773	7.50075	9.74944	6.50153	13.0832	10.2965	9.42596	17.368	18	0.00114537	6	20;11;8;7;5;3	20	20	Ckmt1	Creatine kinase U-type, mitochondrial	IPI00128296;IPI00752420	IPI00128296;IPI00752420;IPI00856789;IPI00856870;IPI00857055;IPI00120076	P30275	>IPI:IPI00128296.1|SWISS-PROT:P30275|TREMBL:Q545N7|ENSEMBL:ENSMUSP00000000317;ENSMUSP00000077349|REFSEQ:NP_034027|VEGA:OTTMUSP00000016245;OTTMUSP00000016246 Tax_Id=10090 Gene_Symbol=Ckmt1 Creatine kinase U-type, mitochondrial;>IPI:IPI00752420.1|TREMBL:A2AR	-0.888148	-0.00529737	1.15348	-1.37983	0.141711	0.978084	Cluster E (189)
2.03641	1.27492	0.781555	1.6177	1.022	1.03887	0.576934	0.327182	0.945716	1.3511	1.89047	3.27472	NaN	6.61901	12.8893	3.21626	2.68832	11.2729	NaN	3.56011	1.68594	1.51242	1.53986	1.35336	19	0.000347704	5	2;2;2;2;2	2	2	Slc44a1	Isoform 2 of Choline transporter-like protein 1	IPI00421237;IPI00828826;IPI00648678;IPI00648633;IPI00648270	IPI00421237;IPI00828826;IPI00648678;IPI00648633;IPI00648270	Q6X893-2	>IPI:IPI00421237.1|SWISS-PROT:Q6X893-2 Tax_Id=10090 Gene_Symbol=Slc44a1 Isoform 2 of Choline transporter-like protein 1;>IPI:IPI00828826.1|TREMBL:A2AMH4;D3YZT6|ENSEMBL:ENSMUSP00000030120;ENSMUSP00000103274|VEGA:OTTMUSP00000007477 Tax_Id=10090 Gene_Symbol=S	-0.431685	-1.25174	-0.291635	1.56973	0.757436	-0.352106	Cluster D (118)
5.29296	6.50533	4.90485	14.8951	5.44544	6.06943	7.34376	4.24034	9.72763	10.666	11.8308	13.7773	3.84423	3.35999	4.87686	5.13584	4.85319	7.90327	4.99675	4.1834	10.7896	9.44822	6.74445	9.81547	20	0.00127454	2	3;2	3	2	S100a1	protein S100-A1	IPI00126175;IPI00554983	IPI00126175;IPI00554983	Q91V77;Q9D3M4;Q9JL08	>IPI:IPI00126175.2|TREMBL:Q91V77;Q9D3M4;Q9JL08|ENSEMBL:ENSMUSP00000058237|REFSEQ:NP_035439|VEGA:OTTMUSP00000024891 Tax_Id=10090 Gene_Symbol=S100a1 protein S100-A1;>IPI:IPI00554983.2|SWISS-PROT:P56565 Tax_Id=10090 Gene_Symbol=S100a1 Protein S100-A1	-0.283052	-0.336969	1.42668	-1.08334	-0.744558	1.02124	Cluster E (189)
9.26698	5.72869	5.59816	6.70151	9.48227	10.726	11.1643	7.00378	7.35186	7.59994	7.70891	7.818	3.38731	5.98551	6.73854	7.7991	7.85669	7.10681	10.7354	7.91264	10.3049	17.145	11.6986	13.9499	21	0.00148537	7	24;24;8;8;8;4;3	24	17	Camk2a	Putative uncharacterized protein Camk2a	IPI00420725;IPI00621806	IPI00420725;IPI00621806;IPI00874363;IPI00230096;IPI00830424;IPI00754301;IPI00749647	D3Z2V9;Q80TN1	>IPI:IPI00420725.4|TREMBL:D3Z2V9;Q80TN1|ENSEMBL:ENSMUSP00000025519|VEGA:OTTMUSP00000017499 Tax_Id=10090 Gene_Symbol=Camk2a Putative uncharacterized protein Camk2a;>IPI:IPI00621806.2|SWISS-PROT:P11798-1|ENSEMBL:ENSMUSP00000099952|REFSEQ:NP_803126|VEGA:OTTMU	-1.00787	0.737565	-0.250601	-0.91943	-0.144345	1.58468	Cluster E (189)
0.14106	0.157706	0.17793	0.202577	0.112456	0.108618	0.0880669	0.163605	0.441131	0.183688	0.448793	0.365925	0.228139	0.13428	0.140588	0.111283	0.132025	0.142128	0.153114	0.123054	0.10581	0.139929	0.125507	0.0938087	22	0.000122013	2	12;11	12	12	Nsun2	Isoform 1 of tRNA (cytosine-5-)-methyltransferase NSUN2	IPI00894870;IPI00850580	IPI00894870;IPI00850580	Q1HFZ0-1	>IPI:IPI00894870.1|SWISS-PROT:Q1HFZ0-1|ENSEMBL:ENSMUSP00000105321|REFSEQ:NP_663329|VEGA:OTTMUSP00000043252 Tax_Id=10090 Gene_Symbol=Nsun2 Isoform 1 of tRNA (cytosine-5-)-methyltransferase NSUN2;>IPI:IPI00850580.1|SWISS-PROT:Q1HFZ0-2|ENSEMBL:ENSMUSP00000022	0.109697	-0.76068	1.94065	-0.305081	-0.3114	-0.673183	Cluster F (32)
4.19498	3.65283	4.10981	4.23909	3.70535	3.29685	2.96498	3.53469	2.74138	2.14082	1.76121	1.63231	4.0833	3.39513	3.71761	3.62963	3.74294	3.59609	3.77644	4.11066	2.85063	3.02188	2.75376	4.21266	23	1.78041e-05	3	24;24;24	24	11	Map4; Mtap4	Isoform 1 of Microtubule-associated protein 4	IPI00408119;IPI00848818;IPI00473748	IPI00408119;IPI00848818;IPI00473748	P27546-1	>IPI:IPI00408119.6|SWISS-PROT:P27546-1|ENSEMBL:ENSMUSP00000035055 Tax_Id=10090 Gene_Symbol=Mtap4 Isoform 1 of Microtubule-associated protein 4;>IPI:IPI00848818.1|SWISS-PROT:P27546-2|REFSEQ:NP_032659 Tax_Id=10090 Gene_Symbol=Mtap4 microtubule-associated pro	0.929324	0.213102	-1.85031	0.481212	0.566131	-0.339461	Cluster D (118)
3.94197	2.56865	4.36757	3.8373	8.22368	5.19265	9.46074	2.71584	3.57003	6.53296	8.09848	4.95663	0.957396	1.7542	1.02726	4.00705	5.35877	8.19269	7.01164	4.80008	7.92205	9.49938	7.86163	7.66636	24	0.000427988	3	11;10;6	11	11	Palm	Isoform 1 of Paralemmin	IPI00129298;IPI00323809;IPI00968334	IPI00129298;IPI00323809;IPI00968334	Q9Z0P4-1	>IPI:IPI00129298.1|SWISS-PROT:Q9Z0P4-1|TREMBL:Q6ZQE7;Q8CB16|ENSEMBL:ENSMUSP00000040596|REFSEQ:NP_075617 Tax_Id=10090 Gene_Symbol=Palm Isoform 1 of Paralemmin;>IPI:IPI00323809.3|SWISS-PROT:Q9Z0P4-2|TREMBL:Q3TRX4;Q542N8;Q91WF5|ENSEMBL:ENSMUSP00000101018|REFS	-0.257498	0.545628	0.331518	-1.90393	0.446607	0.83767	Cluster E (189)
4.22529	3.42642	2.74695	3.29565	5.2521	3.48772	5.07821	4.86003	4.28064	3.78716	2.91435	4.24646	2.90082	3.42454	3.03049	4.86216	5.53833	5.41917	5.92242	7.36269	6.56211	9.03751	13.9503	8.21018	25	1.86094e-05	7	12;11;8;7;4;3;2	12	10	Sirpa	tyrosine-protein phosphatase non-receptor type substrate 1 isoform	IPI00876489;IPI00775779;IPI00221791;IPI00129158	IPI00876489;IPI00775779;IPI00221791;IPI00129158;IPI00221792;IPI00756790;IPI00462152	Q2M4I8;Q6P6I8	>IPI:IPI00876489.1|TREMBL:Q2M4I8;Q6P6I8|ENSEMBL:ENSMUSP00000099491;ENSMUSP00000099492|REFSEQ:NP_001171117;NP_031573|VEGA:OTTMUSP00000016520;OTTMUSP00000016522 Tax_Id=10090 Gene_Symbol=Sirpa tyrosine-protein phosphatase non-receptor type substrate 1 isoform	-0.897596	0.155129	-0.421532	-1.01127	0.538089	1.63718	Cluster E (189)
1.47145	2.30049	2.39912	2.44081	2.11189	1.79495	1.58932	2.18584	1.6491	1.36966	1.31683	1.52898	3.9917	2.88451	2.36245	1.76013	3.36576	1.72694	2.97646	2.02947	0.858074	0.698422	1.68708	0.915499	26	0.000756148	3	10;8;8	10	10	Chchd3	Putative uncharacterized protein Chchd3	IPI00751223;IPI00133562;IPI00754739	IPI00751223;IPI00133562;IPI00754739	D3Z0L4	>IPI:IPI00751223.1|TREMBL:D3Z0L4|ENSEMBL:ENSMUSP00000123220|VEGA:OTTMUSP00000015633 Tax_Id=10090 Gene_Symbol=Chchd3 Putative uncharacterized protein Chchd3;>IPI:IPI00133562.1|SWISS-PROT:Q9CRB9|TREMBL:Q91VG6|ENSEMBL:ENSMUSP00000070149|REFSEQ:NP_079612|VEGA:	0.601396	0.148519	-0.566835	0.855556	0.710236	-1.74887	Cluster D (118)
5.27899	2.67058	5.34331	3.45877	3.0755	5.34645	2.24281	1.7575	0.0352224	0.616827	0.01067	NaN	1.57513	2.759	4.97265	2.13083	3.05577	1.66176	2.45749	2.82056	2.23689	2.20877	4.87543	4.86145	27	4.23796e-05	7	10;7;7;5;4;4;1	10	10	Dclk1	Isoform 1 of Serine/threonine-protein kinase DCLK1	IPI00468380;IPI00474418;IPI00881493;IPI00119762	IPI00468380;IPI00474418;IPI00881493;IPI00119762;IPI00856810;IPI00761729;IPI00877290	Q9JLM8-1	>IPI:IPI00468380.4|SWISS-PROT:Q9JLM8-1|TREMBL:A3KN70;Q8CCN4;Q8CHG1|ENSEMBL:ENSMUSP00000050034|REFSEQ:NP_064362 Tax_Id=10090 Gene_Symbol=Dclk1 Isoform 1 of Serine/threonine-protein kinase DCLK1;>IPI:IPI00474418.1|TREMBL:Q1EDH1;Q8BQN2|ENSEMBL:ENSMUSP00000070	0.602627	0.335782	-2.02807	0.291973	0.337119	0.460569	Cluster D (118)
1.65388	3.08737	0.696621	2.36866	0.0678886	0.0835841	0.0868734	NaN	0.380547	NaN	0.254758	0.592382	0.123567	0.0438558	0.20024	0.386145	0.931446	NaN	0.372051	1.29811	3.04906	0.420239	0.53285	NaN	28	0.000535161	2	10;10	10	10	Rrm1	Ribonucleoside-diphosphate reductase large subunit	IPI00315127;IPI00331302	IPI00315127;IPI00331302	P07742	>IPI:IPI00315127.1|SWISS-PROT:P07742 Tax_Id=10090 Gene_Symbol=Rrm1 Ribonucleoside-diphosphate reductase large subunit;>IPI:IPI00331302.5|TREMBL:Q05DU8;Q6NZB3;Q91YM8|ENSEMBL:ENSMUSP00000033283|REFSEQ:NP_033129 Tax_Id=10090 Gene_Symbol=Rrm1 ribonucleoside-di	1.35786	-1.38154	-0.0694547	-0.834205	0.705397	0.221944	Cluster F (32)
1.36625	5.42888	3.27944	2.48923	14.8183	3.62083	8.84017	10.7316	19.2175	13.4882	NaN	12.58	1.87112	2.33847	2.80686	4.40898	2.85616	5.16342	6.27589	2.60546	6.03209	2.63026	2.38067	6.11322	29	0.00117274	2	3;1	3	1	Dynll2	Dynein light chain 2, cytoplasmic	IPI00132734	IPI00132734;IPI00881953	Q9D0M5	>IPI:IPI00132734.1|SWISS-PROT:Q9D0M5|TREMBL:B2KGQ2|ENSEMBL:ENSMUSP00000020775;ENSMUSP00000103556|REFSEQ:NP_001161943;NP_001161944;NP_080832|VEGA:OTTMUSP00000001420;OTTMUSP00000042489 Tax_Id=10090 Gene_Symbol=Dynll2 Dynein light chain 2, cytoplasmic	-0.808448	0.995727	1.47466	-0.968858	-0.373425	-0.319657	Cluster E (189)
4.62342	4.66962	5.61987	3.3206	2.49869	3.16636	2.45086	3.81534	6.4704	6.66622	7.24533	6.52784	3.37018	5.1164	4.28872	5.17116	3.51013	3.23604	3.16566	4.35901	3.97709	4.11404	4.10576	6.14288	30	0.000157866	2	3;3	41	0	Tuba1a	Tubulin alpha-1A chain	IPI00110753;IPI00466390	IPI00110753;IPI00466390	P68369	>IPI:IPI00110753.1|SWISS-PROT:P68369|ENSEMBL:ENSMUSP00000094778|REFSEQ:NP_035783|VEGA:OTTMUSP00000018539 Tax_Id=10090 Gene_Symbol=Tuba1a Tubulin alpha-1A chain;>IPI:IPI00466390.1|SWISS-PROT:P05214|TREMBL:Q5FW91|ENSEMBL:ENSMUSP00000084713;ENSMUSP00000085580	0.331585	-1.3691	1.51903	0.359072	-0.756409	-0.0841825	Cluster A (25)
9.66557	5.07022	4.6215	6.90274	8.34933	8.22301	11.8915	7.40412	8.79275	8.4868	7.01066	10.3225	3.26317	3.93329	5.24687	4.63156	5.82309	7.39426	10.2092	7.77303	12.4612	9.3985	10.8543	11.4637	31	0.00017061	1	31	31	29	Ckb	Creatine kinase B-type	IPI00136703	IPI00136703	Q04447	>IPI:IPI00136703.1|SWISS-PROT:Q04447|ENSEMBL:ENSMUSP00000001304|REFSEQ:NP_067248 Tax_Id=10090 Gene_Symbol=Ckb Creatine kinase B-type	-0.634347	0.374332	0.499064	-1.61177	0.108241	1.26448	Cluster E (189)
0.0590249	0.0484074	0.0434518	0.0580518	0.0377188	0.0372592	0.0387327	0.0393469	0.0560067	0.0816326	0.0666756	0.0822369	0.0503855	0.0324443	0.035868	0.0369004	0.049087	0.0363703	0.0400016	0.044964	0.0377202	0.0312598	0.0363597	0.0394789	32	1.71285e-05	1	25	25	24	Shmt2	Serine hydroxymethyltransferase	IPI00454008	IPI00454008	Q3TFD0;Q99K87;Q9CZN7	>IPI:IPI00454008.1|TREMBL:Q3TFD0;Q99K87;Q9CZN7|ENSEMBL:ENSMUSP00000026470|REFSEQ:NP_082506 Tax_Id=10090 Gene_Symbol=Shmt2 Serine hydroxymethyltransferase	0.573869	-0.605674	1.76591	-0.783781	-0.230719	-0.719609	Cluster F (32)
5.77167	3.74911	4.02496	3.76818	5.5816	6.31512	7.58668	5.44514	6.79025	7.6746	7.10833	9.10664	3.64817	4.61638	7.7107	5.25459	5.53649	5.57786	6.14364	5.98587	8.43597	7.73515	8.27883	7.54091	33	0.000644246	1	24	32	24	Aldoc	Fructose-bisphosphate aldolase C	IPI00119458	IPI00119458	P05063	>IPI:IPI00119458.7|SWISS-PROT:P05063|TREMBL:B1AQE0|ENSEMBL:ENSMUSP00000017534;ENSMUSP00000099536|REFSEQ:NP_033787|VEGA:OTTMUSP00000000160;OTTMUSP00000000161 Tax_Id=10090 Gene_Symbol=Aldoc Fructose-bisphosphate aldolase C	-1.5235	0.075009	0.902888	-0.633363	-0.0277562	1.20673	Cluster E (189)
9.40822	4.8377	4.38155	4.4833	9.3188	5.46747	6.22277	6.61332	6.75174	6.48256	5.40687	9.08183	2.44355	4.04465	4.73306	3.59402	6.60153	4.31984	7.20357	5.56143	10.541	11.6515	10.4204	11.6696	34	0.000235506	1	9	36	9	Tubb4a; Tubb4	Tubulin beta-4 chain	IPI00109073	IPI00109073	Q9D6F9	>IPI:IPI00109073.5|SWISS-PROT:Q9D6F9|ENSEMBL:ENSMUSP00000071135|REFSEQ:NP_033477 Tax_Id=10090 Gene_Symbol=Tubb4 Tubulin beta-4 chain	-0.734999	0.146935	0.231774	-1.28595	-0.0102357	1.65248	Cluster E (189)
2.53865	3.03582	4.4825	5.14007	1.71356	1.65533	1.47682	2.00517	1.4076	1.17538	NaN	1.37548	3.77159	3.27493	3.2079	4.16545	4.84614	2.15671	1.67017	4.09266	3.57232	3.06617	3.43242	3.28893	35	0.000236918	1	9	9	9	Hsdl1	Inactive hydroxysteroid dehydrogenase-like protein 1	IPI00225301	IPI00225301	Q8BTX9	>IPI:IPI00225301.1|SWISS-PROT:Q8BTX9|ENSEMBL:ENSMUSP00000044371|REFSEQ:NP_780394 Tax_Id=10090 Gene_Symbol=Hsdl1 Inactive hydroxysteroid dehydrogenase-like protein 1	0.840728	-1.01707	-1.49686	0.725963	0.327866	0.619376	Cluster D (118)
0.0747943	0.105435	0.0907605	0.129349	0.0511718	0.0734268	0.0895095	0.0775916	0.122826	0.156155	0.144823	0.126841	0.0613949	0.08259	0.0892857	0.053339	0.094224	0.0639427	0.114245	0.112197	0.0623558	0.0788208	0.058008	0.0495982	36	0.00079635	1	9	9	9	Cth	Cystathionine gamma-lyase	IPI00122344	IPI00122344	Q8VCN5	>IPI:IPI00122344.1|SWISS-PROT:Q8VCN5|TREMBL:D3Z570|ENSEMBL:ENSMUSP00000029830;ENSMUSP00000113672|REFSEQ:NP_666065|VEGA:OTTMUSP00000038207 Tax_Id=10090 Gene_Symbol=Cth Cystathionine gamma-lyase	0.388545	-0.490787	1.49433	-0.68839	0.557451	-1.26115	Cluster F (32)
6.02591	7.46436	10.9132	7.41509	45.5955	31.4189	14.7122	14.628	2.34165	2.97239	3.2329	3.51778	3.28785	3.33745	7.62834	10.5316	5.54293	9.87849	13.1869	5.92979	15.287	24.2777	30.54	14.941	37	1.13859e-05	1	6	6	6	Mobp	Isoform 1 of Myelin-associated oligodendrocyte basic protein	IPI00135106	IPI00135106	Q9D2P8-1	>IPI:IPI00135106.2|SWISS-PROT:Q9D2P8-1|ENSEMBL:ENSMUSP00000071084|REFSEQ:NP_001034454 Tax_Id=10090 Gene_Symbol=Mobp Isoform 1 of Myelin-associated oligodendrocyte basic protein	-0.171624	1.2343	-1.33145	-0.686039	-0.13407	1.08889	Cluster E (189)
2.47225	NaN	0.457917	1.49356	0.292005	0.108695	NaN	0.115509	NaN	NaN	NaN	2.30192	2.85396	2.8816	6.60633	5.73296	NaN	0.154794	NaN	NaN	3.05549	1.22327	1.03081	NaN	38	0.00048272	1	7	7	6	Sv2b	Synaptic vesicle glycoprotein 2B	IPI00221456	IPI00221456	Q8BG39	>IPI:IPI00221456.1|SWISS-PROT:Q8BG39|ENSEMBL:ENSMUSP00000082254|REFSEQ:NP_001103223;NP_705807 Tax_Id=10090 Gene_Symbol=Sv2b Synaptic vesicle glycoprotein 2B	0.407977	-1.33615	0.702743	1.09016	-1.13667	0.271942	Cluster A (25)
NaN	1.87733	1.25095	0.655953	12.044	7.97703	8.84486	5.98946	NaN	4.63027	7.34322	8.08146	1.13583	1.1932	NaN	1.94852	NaN	12.8823	NaN	NaN	8.89838	NaN	NaN	NaN	39	7.88239e-05	1	5	5	5	Ndufa2	NADH dehydrogenase [ubiquinone] 1 alpha subcomplex subunit 2	IPI00315302	IPI00315302	Q9CQ75	>IPI:IPI00315302.5|SWISS-PROT:Q9CQ75|ENSEMBL:ENSMUSP00000014438|REFSEQ:NP_035015 Tax_Id=10090 Gene_Symbol=Ndufa2 NADH dehydrogenase [ubiquinone] 1 alpha subcomplex subunit 2	-1.24833	0.552386	0.425274	-1.29302	0.956777	0.606918	Cluster E (189)
0.241289	0.290293	0.391589	0.526067	2.52118	3.0567	NaN	2.61493	2.13374	2.42671	NaN	NaN	1.40799	0.930146	0.772678	0.518376	0.377415	3.11896	1.58728	0.376393	2.38789	2.40871	2.81841	1.97969	40	0.000747204	1	5	5	5	Exoc2	Exocyst complex component 2	IPI00655041	IPI00655041	Q9D4H1	>IPI:IPI00655041.2|SWISS-PROT:Q9D4H1|TREMBL:Q5SUZ6;Q8C984;Q8K2J3|ENSEMBL:ENSMUSP00000021785;ENSMUSP00000100010|REFSEQ:NP_079864|VEGA:OTTMUSP00000000619 Tax_Id=10090 Gene_Symbol=Exoc2 Exocyst complex component 2	-1.54628	0.930601	0.762495	-0.431379	-0.541462	0.826028	Cluster E (189)
13.4599	4.12422	2.32699	2.97592	7.70832	5.84693	4.48893	3.78472	0.940557	1.14317	1.65629	1.08579	1.77547	1.55766	1.5207	3.08794	2.89168	5.90633	7.65345	2.87662	5.02109	4.03568	6.40205	2.32959	41	0.00119373	1	5	32	5	Tuba4a	Tubulin alpha-4A chain	IPI00117350	IPI00117350	P68368	>IPI:IPI00117350.1|SWISS-PROT:P68368|ENSEMBL:ENSMUSP00000078429|REFSEQ:NP_033473 Tax_Id=10090 Gene_Symbol=Tuba4a Tubulin alpha-4A chain	0.295802	0.911917	-1.56147	-0.912095	0.563638	0.702212	Cluster E (189)
4.28835	6.14931	4.58211	8.03859	4.67159	4.76032	6.55265	7.30407	3.16316	0.404744	2.51724	1.04277	4.56788	6.64761	6.53595	4.56142	4.61467	5.07846	3.15567	4.55415	6.88753	5.8596	NaN	4.85649	42	0.00149553	1	5	5	5	Prune	Protein prune homolog	IPI00453531	IPI00453531	Q8BIW1	>IPI:IPI00453531.2|SWISS-PROT:Q8BIW1|ENSEMBL:ENSMUSP00000015855|REFSEQ:NP_775482|VEGA:OTTMUSP00000025382 Tax_Id=10090 Gene_Symbol=Prune Protein prune homolog	0.38949	0.492386	-2.01221	0.448045	0.0927808	0.589507	Cluster D (118)
3.66005	2.90672	2.86361	3.58989	2.75368	3.66206	3.22966	3.15816	NaN	0.521839	0.295972	NaN	1.48221	1.49289	2.55885	2.79501	2.61028	NaN	2.65576	4.52141	1.49216	0.747552	4.20115	NaN	43	0.00043673	1	4	4	4	Nudt2	Bis(5-nucleosyl)-tetraphosphatase [asymmetrical]	IPI00135345	IPI00135345	P56380	>IPI:IPI00135345.3|SWISS-PROT:P56380|TREMBL:A2ANN5;Q3V1C8|ENSEMBL:ENSMUSP00000030154|REFSEQ:NP_079815|VEGA:OTTMUSP00000007037 Tax_Id=10090 Gene_Symbol=Nudt2 Bis(5-nucleosyl)-tetraphosphatase [asymmetrical]	0.750124	0.735838	-1.89187	0.119969	0.504498	-0.218558	Cluster D (118)
0.179125	0.285307	0.15702	0.185567	0.114683	0.085778	0.077238	0.103852	0.131041	0.128195	0.11908	0.118163	0.226619	0.278311	0.344364	0.203504	0.11487	0.0922849	0.210212	0.146017	0.0941	0.0488138	0.157156	0.149997	44	0.00146398	1	4	4	4	Clic1	Chloride intracellular channel protein 1	IPI00130344	IPI00130344	Q9Z1Q5	>IPI:IPI00130344.3|SWISS-PROT:Q9Z1Q5|TREMBL:Q3TIP8;Q542F1|ENSEMBL:ENSMUSP00000007257|REFSEQ:NP_254279 Tax_Id=10090 Gene_Symbol=Clic1 Chloride intracellular channel protein 1	0.712171	-1.16655	-0.398062	1.62603	-0.263698	-0.509892	Cluster D (118)
0.191311	0.328591	0.322393	NaN	NaN	NaN	NaN	NaN	NaN	1.96294	1.68765	1.56023	NaN	0.170378	0.0735673	NaN	NaN	NaN	NaN	NaN	0.0743716	0.116055	0.272844	0.205804	45	0.000313808	2	4;1	4	4	Tyms	Thymidylate synthase	IPI00130734	IPI00130734;IPI00857689	P07607	>IPI:IPI00130734.1|SWISS-PROT:P07607|TREMBL:Q544L2;Q8C2H6;Q8C2R3;Q8K1U2;Q8VDV6;Q9D0H1|ENSEMBL:ENSMUSP00000026846|REFSEQ:NP_067263|VEGA:OTTMUSP00000029744 Tax_Id=10090 Gene_Symbol=Tyms Thymidylate synthase	0.0284266	NaN	1.3961	-0.845442	NaN	-0.57908	Cluster F (32)
NaN	NaN	NaN	NaN	0.631154	2.36496	0.573789	0.602337	0.717618	0.846167	NaN	0.686201	2.70937	4.41345	NaN	3.35008	1.34129	0.791828	0.543656	1.21935	0.582717	0.523889	0.657808	0.495148	46	0.00077693	3	11;9;3	11	11	AW551984	Putative uncharacterized protein	IPI00881765;IPI00460122	IPI00881765;IPI00460122;IPI00221591	Q8BGF0;Q8C1D4	>IPI:IPI00881765.1|TREMBL:Q8BGF0;Q8C1D4|ENSEMBL:ENSMUSP00000042582;ENSMUSP00000113212|REFSEQ:NP_848852|VEGA:OTTMUSP00000034209;OTTMUSP00000034211 Tax_Id=10090 Gene_Symbol=AW551984 Putative uncharacterized protein;>IPI:IPI00460122.1|TREMBL:D3Z5E6;Q6P8K4|ENS	NaN	-0.60055	-0.393485	1.70893	0.0353353	-0.750225	Cluster D (118)
2.29237	4.307	NaN	4.80607	2.88875	NaN	NaN	NaN	NaN	NaN	1.07565	1.23242	9.67866	7.05617	4.79111	6.30676	3.75672	1.51734	2.45876	3.39432	NaN	NaN	NaN	NaN	47	0.00148421	1	6	6	4	Ndufv3	NADH dehydrogenase (Ubiquinone) flavoprotein 3	IPI00128285	IPI00128285	Q3U422;Q3U4K3;Q91WP8	>IPI:IPI00128285.1|TREMBL:Q3U422;Q3U4K3;Q91WP8|ENSEMBL:ENSMUSP00000049000|REFSEQ:NP_084363 Tax_Id=10090 Gene_Symbol=Ndufv3 NADH dehydrogenase (Ubiquinone) flavoprotein 3	0.517686	-0.0975079	-1.51432	1.19157	-0.0974247	NaN	Cluster D (118)
0.569509	0.721553	0.471609	0.742225	0.541331	0.600998	0.484896	0.808146	0.525514	0.754205	0.731743	0.69667	1.77393	0.987069	0.951837	1.20918	0.908843	0.642756	0.522657	0.858369	0.49128	0.51406	0.53234	0.624493	48	0.00103523	2	3;2	6	3	Arf4	20 kDa protein	IPI00876029;IPI00331663	IPI00876029;IPI00331663	E9Q798	>IPI:IPI00876029.1|ENSEMBL:ENSMUSP00000107937 Tax_Id=10090 Gene_Symbol=Arf4 20 kDa protein;>IPI:IPI00331663.20|SWISS-PROT:P61750|TREMBL:Q14BR4;Q9DD04|ENSEMBL:ENSMUSP00000022429|REFSEQ:NP_031505 Tax_Id=10090 Gene_Symbol=Arf4 Putative uncharacterized protein	-0.301007	-0.75151	0.114784	1.75566	0.267278	-1.0852	Cluster D (118)
5.86545	3.3094	3.57117	3.8238	4.19745	3.63914	4.21408	2.84156	3.57871	4.27223	3.58166	2.55206	1.55198	1.68124	1.89498	3.21068	2.98775	3.65444	5.45613	3.91083	6.08235	4.66527	6.3674	5.30955	49	0.000403404	3	10;10;9	10	10	Glod4	Isoform 1 of Glyoxalase domain-containing protein 4	IPI00110721;IPI00112630;IPI00831130	IPI00110721;IPI00112630;IPI00831130	Q9CPV4-1	>IPI:IPI00110721.5|SWISS-PROT:Q9CPV4-1|ENSEMBL:ENSMUSP00000017430|REFSEQ:NP_080305|VEGA:OTTMUSP00000006532 Tax_Id=10090 Gene_Symbol=Glod4 Isoform 1 of Glyoxalase domain-containing protein 4;>IPI:IPI00112630.2|SWISS-PROT:Q9CPV4-3|TREMBL:Q7TMP4|ENSEMBL:ENSMU	0.110718	0.259545	0.0266571	-1.82175	0.171204	1.25363	Cluster E (189)
0.125332	0.160259	0.157791	0.148694	0.123419	0.0898957	0.120991	0.0750131	0.152423	0.149748	0.189383	0.19937	0.0578135	0.109451	0.0888652	0.0729607	0.160509	0.172429	0.130834	0.135433	0.0757633	0.105967	0.101749	0.0938087	50	5.76565e-05	1	40	40	30	Top2a	DNA topoisomerase 2-alpha	IPI00122223	IPI00122223	Q01320	>IPI:IPI00122223.1|SWISS-PROT:Q01320|TREMBL:Q3TTG4;Q3UUS6;Q52KI5;Q6PET9;Q8CCE5|ENSEMBL:ENSMUSP00000068896|REFSEQ:NP_035753|VEGA:OTTMUSP00000006845 Tax_Id=10090 Gene_Symbol=Top2a DNA topoisomerase 2-alpha	0.78994	-0.500649	1.13788	-1.36908	0.661793	-0.719883	Cluster F (32)
1.42814	1.8076	1.65145	1.9887	1.37735	1.43394	1.23119	1.46615	0.982608	1.06096	1.06904	1.01931	2.52634	1.9791	1.55195	1.56477	1.56101	1.41715	1.1962	1.39708	1.51893	0.835422	1.26429	1.3941	51	0.000951852	5	8;8;8;7;7	9	8	Dync1i2	Cytoplasmic dynein intermediate chain 2 isoform 2.1	IPI00776018;IPI00653072;IPI00131086;IPI00776053;IPI00775798	IPI00776018;IPI00653072;IPI00131086;IPI00776053;IPI00775798	A2BFF9;D6Q0F5;D6Q0F6	>IPI:IPI00776018.2|TREMBL:A2BFF9;D6Q0F5;D6Q0F6;D6Q0F7|ENSEMBL:ENSMUSP00000107768;ENSMUSP00000107772|VEGA:OTTMUSP00000018982;OTTMUSP00000018983 Tax_Id=10090 Gene_Symbol=Dync1i2 Cytoplasmic dynein intermediate chain 2 isoform 2.1;>IPI:IPI00653072.1|TREMBL:Q3	1.00572	-0.064413	-1.62479	1.10089	-0.0580816	-0.359326	Cluster D (118)
2.97566	3.3237	2.60906	2.59262	3.38742	3.26744	3.24717	2.97974	3.63121	3.05073	2.89603	3.28655	1.72927	2.3042	2.48293	2.66276	2.97974	2.84188	2.94412	2.75999	3.67175	3.38169	3.04581	4.07598	52	0.00079174	3	7;7;4	8	7	Vapb	Vesicle-associated membrane protein-associated protein B	IPI00135655;IPI00308187;IPI00654073	IPI00135655;IPI00308187;IPI00654073	Q9QY76	>IPI:IPI00135655.3|SWISS-PROT:Q9QY76 Tax_Id=10090 Gene_Symbol=Vapb Vesicle-associated membrane protein-associated protein B;>IPI:IPI00308187.1|TREMBL:Q3TU78;Q8BH80|ENSEMBL:ENSMUSP00000064699|REFSEQ:NP_062780|VEGA:OTTMUSP00000017608 Tax_Id=10090 Gene_Symbol	-0.492136	0.650379	0.443447	-1.60884	-0.218444	1.22559	Cluster E (189)
0.601395	0.94679	0.729767	0.780275	0.385461	0.465506	0.382307	0.385936	0.409584	0.47344	0.464662	0.495417	0.749457	0.71495	0.856311	0.651508	0.823113	0.471032	0.58682	0.693193	0.484496	0.575871	0.531124	0.397947	53	4.83808e-05	3	6;4;3	6	5	Mif	Macrophage migration inhibitory factor	IPI00230427;IPI00606310;IPI00122073	IPI00230427;IPI00606310;IPI00122073	P34884	>IPI:IPI00230427.5|SWISS-PROT:P34884|TREMBL:Q545F0|ENSEMBL:ENSMUSP00000041149|REFSEQ:NP_034928 Tax_Id=10090 Gene_Symbol=Mif Macrophage migration inhibitory factor;>IPI:IPI00606310.1|REFSEQ:XP_001481125;XP_001481126 Tax_Id=10090 Gene_Symbol=Gm10169 similar	1.08603	-1.42391	-0.69234	0.97232	0.457089	-0.399194	Cluster D (118)
5.45494	5.09347	5.80147	5.18699	6.36456	4.49681	5.01303	4.04334	4.21621	3.55467	4.09199	3.90503	4.17084	4.83699	7.01902	5.4227	4.57875	4.7221	4.79708	6.70466	6.44164	7.5643	8.01218	7.38225	54	0.000806215	14	47;47;47;45;17;7;3;3;3;3;2;2;1;1	47	47	Myo5a	Putative uncharacterized protein Myo5a	IPI00890268;IPI00928350;IPI00928007;IPI00118120	IPI00890268;IPI00928350;IPI00928007;IPI00118120;IPI00928395;IPI00776414;IPI00816932;IPI00410957;IPI00622850;IPI00875885;IPI00881560;IPI00928331;IPI00761673;IPI00881474	B8JK03;D3Z4J3	>IPI:IPI00890268.2|TREMBL:B8JK03;D3Z4J3|ENSEMBL:ENSMUSP00000109112;ENSMUSP00000117493|VEGA:OTTMUSP00000019176 Tax_Id=10090 Gene_Symbol=Myo5a Putative uncharacterized protein Myo5a;>IPI:IPI00928350.1|TREMBL:B8JK04|ENSEMBL:ENSMUSP00000109114;ENSMUSP000001148	0.166949	-0.378969	-1.20556	-0.0151035	-0.367311	1.8	Cluster B (43)
0.580114	0.663482	0.799744	0.704027	0.644413	0.45583	0.415887	0.36523	0.433332	0.391666	0.35917	0.408831	0.826788	0.472835	0.568634	0.672631	0.796559	0.610165	0.659718	0.939585	0.404694	0.320492	0.409634	0.426986	55	0.000109261	7	3;3;3;2;2;2;2	5	3	H2afv	14 kDa protein	IPI00555055;IPI00331734;IPI00919098;IPI00651852;IPI00320149;IPI00654026;IPI00918450	IPI00555055;IPI00331734;IPI00919098;IPI00651852;IPI00320149;IPI00654026;IPI00918450	B2RVP5	>IPI:IPI00555055.3|ENSEMBL:ENSMUSP00000105359|VEGA:OTTMUSP00000005329 Tax_Id=10090 Gene_Symbol=H2afv 14 kDa protein;>IPI:IPI00331734.5|SWISS-PROT:P0C0S6|ENSEMBL:ENSMUSP00000036907|REFSEQ:NP_058030|VEGA:OTTMUSP00000025168 Tax_Id=10090 Gene_Symbol=H2afz Hist	0.942073	-0.707318	-1.0161	0.576478	1.15752	-0.952656	Cluster D (118)
0.33399	0.302316	0.41606	0.328882	0.276007	0.241185	0.232601	0.303702	0.234154	0.282686	0.203546	0.200509	0.486216	0.443892	0.263172	0.382775	0.348639	0.248509	0.297681	0.36224	0.190669	0.187765	0.244942	0.265682	56	0.00144368	4	31;20;14;2	31	19	Eef1a1	Elongation factor 1-alpha 1	IPI00307837;IPI00831365	IPI00307837;IPI00831365;IPI00831184;IPI00849577	P10126	>IPI:IPI00307837.6|SWISS-PROT:P10126|TREMBL:Q3TII3;Q3UA81;Q3UZQ3;Q4FZE5;Q58E64|ENSEMBL:ENSMUSP00000042457|REFSEQ:NP_034236|VEGA:OTTMUSP00000021291 Tax_Id=10090 Gene_Symbol=Eef1a1 Elongation factor 1-alpha 1;>IPI:IPI00831365.1|TREMBL:D3YZ68|ENSEMBL:ENSMUSP0	0.5863	-0.386233	-1.03505	1.43338	0.476092	-1.07449	Cluster D (118)
6.8465	6.22549	5.70255	5.28374	6.20617	6.84979	5.56204	5.86476	5.20481	3.37598	4.69285	4.78469	8.08734	7.72977	6.19195	6.41272	5.69476	6.91754	5.91226	6.00745	6.07607	6.50364	6.48971	6.45453	57	0.000930249	6	19;18;17;17;4;1	19	18	Rufy3	Isoform 1 of Protein RUFY3	IPI00622482;IPI00453965;IPI00762081;IPI00761269	IPI00622482;IPI00453965;IPI00762081;IPI00761269;IPI00457799;IPI00222147	Q9D394-1	>IPI:IPI00622482.2|SWISS-PROT:Q9D394-1|ENSEMBL:ENSMUSP00000031229|REFSEQ:NP_081806 Tax_Id=10090 Gene_Symbol=Rufy3 Isoform 1 of Protein RUFY3;>IPI:IPI00453965.2|SWISS-PROT:Q9D394-3|ENSEMBL:ENSMUSP00000084255 Tax_Id=10090 Gene_Symbol=Rufy3 Isoform 3 of Prote	-0.0419973	0.0524625	-1.77711	1.22229	-0.0402459	0.584602	Cluster D (118)
6.37796	5.5605	6.54151	5.92031	8.73362	7.2448	8.45595	6.89655	8.37942	7.83576	8.2021	8.50847	4.05844	3.75432	5.51907	5.54539	6.07792	7.10026	7.56888	6.9185	7.85423	8.86761	9.15835	6.64055	58	2.21799e-05	1	26	26	26	Sucla2	Succinyl-CoA ligase [ADP-forming] subunit beta, mitochondrial	IPI00261627	IPI00261627	Q9Z2I9	>IPI:IPI00261627.1|SWISS-PROT:Q9Z2I9|TREMBL:Q05BC6;Q3U6C7;Q3UCC6;Q9CTE2|ENSEMBL:ENSMUSP00000022706|REFSEQ:NP_035636 Tax_Id=10090 Gene_Symbol=Sucla2 Succinyl-CoA ligase [ADP-forming] subunit beta, mitochondrial	-0.544477	0.556473	0.81814	-1.73259	0.0540799	0.848373	Cluster E (189)
0.898553	1.07432	NaN	NaN	NaN	NaN	NaN	NaN	NaN	NaN	NaN	NaN	2.18245	1.84734	1.66226	1.79733	1.56428	NaN	1.33431	1.28294	1.37448	1.37346	1.55113	1.2523	59	0.00048047	3	4;4;3	4	4	Coq9	Ubiquinone biosynthesis protein COQ9, mitochondrial	IPI00169862;IPI00885646;IPI00855012	IPI00169862;IPI00885646;IPI00855012	Q8K1Z0	>IPI:IPI00169862.1|SWISS-PROT:Q8K1Z0|ENSEMBL:ENSMUSP00000034234|REFSEQ:NP_080728|VEGA:OTTMUSP00000034087 Tax_Id=10090 Gene_Symbol=Coq9 Ubiquinone biosynthesis protein COQ9, mitochondrial;>IPI:IPI00885646.1|VEGA:OTTMUSP00000034088 Tax_Id=10090 Gene_Symbol=C	-1.24642	NaN	NaN	1.19943	-0.0344891	0.0814781	Cluster B (43)
NaN	6.57073	6.0805	5.52944	NaN	NaN	NaN	NaN	9.45448	4.74113	5.48727	7.21241	8.73515	15.3001	15.6433	8.1281	1.68393	NaN	NaN	2.99635	8.39631	NaN	NaN	NaN	60	0.00135892	4	3;3;2;2	9	2	HPCA		IPI00230310;IPI00881347;IPI00648753	IPI00230310;IPI00881347;IPI00648753;IPI00649015	P84075	>IPI:IPI00230310.5|SWISS-PROT:P84075|ENSEMBL:ENSMUSP00000030572;ENSMUSP00000093486;ENSMUSP00000112143;ENSMUSP00000112145|REFSEQ:NP_001123891;NP_034601|VEGA:OTTMUSP00000010096;OTTMUSP00000010097;OTTMUSP00000010100;OTTMUSP00000042883;OTTMUSP00000042884;OTTMU	-0.0011155	NaN	0.0542736	1.0447	-1.62201	0.524146	Cluster A (25)
4.02139	3.57181	3.71195	4.22583	4.47748	4.82789	4.47207	4.3399	4.5683	4.78858	4.90918	4.74451	3.88818	3.81956	4.2434	4.13565	4.09299	4.29369	4.13702	4.32638	4.70588	4.8752	4.49701	4.58022	61	2.28959e-05	3	92;91;19	92	92	Cltc	Clathrin heavy chain 1	IPI00169916;IPI00648173	IPI00169916;IPI00648173;IPI00649850	Q68FD5	>IPI:IPI00169916.11|SWISS-PROT:Q68FD5|TREMBL:Q3TAN1;Q3TJ98;Q3TYQ2;Q3U0H2;Q3UPJ3;Q8K2I5|ENSEMBL:ENSMUSP00000099475|REFSEQ:NP_001003908|VEGA:OTTMUSP00000001191 Tax_Id=10090 Gene_Symbol=Cltc Clathrin heavy chain 1;>IPI:IPI00648173.1|TREMBL:Q5SXR6;Q80U89|ENSEM	-1.32953	0.432905	1.1908	-0.88312	-0.285876	0.87482	Cluster E (189)
1.06281	1.03771	1.29483	1.13977	1.01119	1.20175	1.05661	1.14153	0.832016	0.891663	0.68157	0.807233	0.818867	0.885191	0.981354	1.02942	0.975229	1.10527	0.921065	0.955749	0.996512	0.740905	0.878272	0.853971	62	0.000671895	4	8;7;7;4	8	8	Fabp5	Fatty acid-binding protein, epidermal	IPI00114162;IPI00876563;IPI00890241;IPI00378311	IPI00114162;IPI00876563;IPI00890241;IPI00378311	Q05816	>IPI:IPI00114162.3|SWISS-PROT:Q05816|TREMBL:Q497I3|ENSEMBL:ENSMUSP00000029046|REFSEQ:NP_034764|VEGA:OTTMUSP00000038483 Tax_Id=10090 Gene_Symbol=Fabp5 Fatty acid-binding protein, epidermal;>IPI:IPI00876563.1|TREMBL:Q3TLH6 Tax_Id=10090 Gene_Symbol=Fabp5 Puta	1.14811	1.13031	-1.2875	-0.225065	0.0657867	-0.831636	Cluster C (14)
2.74529	2.06667	3.00264	3.01015	3.28106	3.48797	3.627	3.23792	4.52345	4.37025	4.19041	4.21017	3.40843	3.06363	4.20521	3.81141	4.09584	3.52411	3.3036	3.58346	3.74897	3.53607	3.72412	4.02998	63	0.000191128	2	8;1	8	8	Cox4i1	Cytochrome c oxidase subunit 4 isoform 1, mitochondrial	IPI00117978	IPI00117978;IPI00880392	P19783	>IPI:IPI00117978.1|SWISS-PROT:P19783|TREMBL:A2RSV8|ENSEMBL:ENSMUSP00000034276|REFSEQ:NP_034071 Tax_Id=10090 Gene_Symbol=Cox4i1 Cytochrome c oxidase subunit 4 isoform 1, mitochondrial	-1.61329	-0.36263	1.44736	0.120582	0.0127226	0.395259	Cluster E (189)
3.35672	4.54153	3.38811	3.37143	5.44395	5.29829	5.56731	5.90458	4.74226	5.30082	4.45434	4.26276	4.49681	5.62936	4.98654	4.78927	4.68472	6.28417	4.06289	4.60384	4.99251	5.95628	5.66765	5.81125	64	0.000734018	4	7;7;7;2	14	7	Sept6	Isoform II of Septin-6	IPI00462803;IPI00226602;IPI00473707	IPI00462803;IPI00226602;IPI00473707;IPI00831420	Q9R1T4-1	>IPI:IPI00462803.5|SWISS-PROT:Q9R1T4-1|ENSEMBL:ENSMUSP00000110894|REFSEQ:NP_001170795|VEGA:OTTMUSP00000018592 Tax_Id=10090 Gene_Symbol=Sept6 Isoform II of Septin-6;>IPI:IPI00226602.3|SWISS-PROT:Q9R1T4-3|TREMBL:Q3UUU4|ENSEMBL:ENSMUSP00000062014;ENSMUSP00000	-1.78864	0.814674	-0.148487	0.17893	-0.0929866	1.03651	Cluster E (189)
4.52325	3.46213	3.91405	3.80026	5.36452	5.36826	5.40132	4.93242	5.00275	4.88974	4.69043	4.91183	3.40298	3.47862	4.03112	4.24881	5.12715	4.37848	4.59116	4.73866	4.31593	4.39676	4.8883	4.90244	65	4.75717e-05	5	39;28;21;6;2	39	7	Ncam1	Isoform 1 of Neural cell adhesion molecule 1	IPI00122971;IPI00830721;IPI00900395	IPI00122971;IPI00830721;IPI00900395;IPI00408904;IPI00874631	P13595-1	>IPI:IPI00122971.2|SWISS-PROT:P13595-1|ENSEMBL:ENSMUSP00000110127|REFSEQ:NP_001106675 Tax_Id=10090 Gene_Symbol=Ncam1 Isoform 1 of Neural cell adhesion molecule 1;>IPI:IPI00830721.2|SWISS-PROT:P13595-3|TREMBL:O08909;O88682;Q61946;Q6LBT4|ENSEMBL:ENSMUSP00000	-1.08885	1.27081	0.622468	-1.29943	0.269242	0.225764	Cluster E (189)
0.841468	1.06094	1.15177	1.44829	1.06281	0.891981	0.99681	0.996711	0.829119	1.06604	0.819471	0.656944	1.75568	1.38251	1.31382	1.07456	1.29102	1.29331	1.09983	1.15511	0.808016	0.738934	0.818465	0.840266	66	0.000706022	2	4;4	4	4	Gm5578;Brox	similar to RIKEN cDNA 0610010K06 gene	IPI00408556;IPI00453679	IPI00408556;IPI00453679	Q8K2Q7;Q9DCT7;Q8BWM8	>IPI:IPI00408556.1|REFSEQ:XP_001472285;XP_485815 Tax_Id=10090 Gene_Symbol=Gm5578 similar to RIKEN cDNA 0610010K06 gene;>IPI:IPI00453679.2|SWISS-PROT:Q8K2Q7-1|ENSEMBL:ENSMUSP00000061345|REFSEQ:NP_082137 Tax_Id=10090 Gene_Symbol=0610010K06Rik Isoform 1 of BR	0.328134	-0.173457	-1.0945	1.2889	0.81089	-1.15997	Cluster D (118)
1.53311	1.55567	1.58459	1.65226	1.72554	1.80649	1.63268	1.7656	2.30266	2.11815	1.99056	2.20187	1.72992	1.7496	1.5918	1.82189	1.83682	1.76364	1.52344	1.54849	1.64644	1.55516	1.72861	1.80044	67	2.95239e-05	2	4;2	4	4	Atp5d	ATP synthase subunit delta, mitochondrial	IPI00453777;IPI00831453	IPI00453777;IPI00831453	Q9D3D9	>IPI:IPI00453777.2|SWISS-PROT:Q9D3D9|TREMBL:Q4FK74;Q9D0J2;Q9DCZ0|ENSEMBL:ENSMUSP00000003156;ENSMUSP00000101006|REFSEQ:NP_079589|VEGA:OTTMUSP00000020609 Tax_Id=10090 Gene_Symbol=Atp5d ATP synthase subunit delta, mitochondrial;>IPI:IPI00831453.1|TREMBL:D3Z7S	-0.984078	-0.0226916	1.91017	-0.0524889	-0.519131	-0.33178	Cluster E (189)
4.70146	4.15076	4.04285	4.76804	4.97636	5.26454	4.89332	4.74969	5.29241	5.82887	5.18807	5.77901	3.81476	3.97694	4.85272	4.63887	4.12678	4.40296	4.72188	4.49559	4.98604	5.35046	5.03702	5.00425	68	0.000457495	5	39;28;12;7;1	39	39	Atp6v1a	Isoform 1 of V-type proton ATPase catalytic subunit A	IPI00407692;IPI00844689	IPI00407692;IPI00844689;IPI00956776;IPI00858269;IPI00857006	P50516-1	>IPI:IPI00407692.3|SWISS-PROT:P50516-1|ENSEMBL:ENSMUSP00000066886;ENSMUSP00000110314|REFSEQ:NP_031534|VEGA:OTTMUSP00000027535;OTTMUSP00000027536 Tax_Id=10090 Gene_Symbol=Atp6v1a Isoform 1 of V-type proton ATPase catalytic subunit A;>IPI:IPI00844689.1|SWISS	-0.75774	0.380042	1.55136	-1.04645	-0.684709	0.557495	Cluster E (189)
4.5583	3.43206	2.79885	4.08463	5.20048	4.53865	5.47855	4.30775	4.71076	5.16262	4.70367	4.80077	3.14011	3.31763	4.08981	4.17136	5.18915	4.48612	3.33433	4.63177	6.1908	6.0518	6.12183	5.65835	69	0.000633508	8	6;6;6;5;1;1;1;1	6	2	Hras1	Hras1 protein (Fragment)	IPI00403929;IPI00121071;IPI00911164;IPI00605942	IPI00403929;IPI00121071;IPI00911164;IPI00605942;IPI00856440;IPI00857121;IPI00895033;IPI00830951	Q6P716	>IPI:IPI00403929.4|TREMBL:Q6P716|ENSEMBL:ENSMUSP00000091515 Tax_Id=10090 Gene_Symbol=Hras1 Hras1 protein (Fragment);>IPI:IPI00121071.5|SWISS-PROT:Q61411 Tax_Id=10090 Gene_Symbol=Hras1 GTPase HRas;>IPI:IPI00911164.1|TREMBL:Q76LV5;Q9R0B8|ENSEMBL:ENSMUSP00000	-1.04306	0.355145	0.240403	-1.13067	0.013093	1.56509	Cluster E (189)
2.8473	3.20595	3.01305	3.38719	3.89605	4.2704	4.02382	4.45216	4.22797	4.25786	3.75784	3.87747	3.42313	3.05745	3.47186	3.70357	3.48202	4.01622	3.06419	3.54988	3.19479	3.64325	3.67309	3.19305	70	0.000494724	5	24;20;12;4;2	27	19	Ywhaz	41701 protein zeta/delta	IPI00116498;IPI00853851;IPI00473203	IPI00116498;IPI00853851;IPI00473203;IPI00776377;IPI00775847	P63101	>IPI:IPI00116498.1|SWISS-PROT:P63101|TREMBL:Q3UA58|ENSEMBL:ENSMUSP00000022894;ENSMUSP00000105990;ENSMUSP00000105991|REFSEQ:NP_035870|VEGA:OTTMUSP00000018478;OTTMUSP00000018479;OTTMUSP00000018480 Tax_Id=10090 Gene_Symbol=Ywhaz 14-3-3 protein zeta/delta;>IPI	-1.32096	1.29481	1.08121	-0.379581	-0.201207	-0.474273	Cluster E (189)
0.719425	0.859402	0.866927	0.900901	0.742942	0.754148	0.711896	0.783085	0.607829	0.700427	0.596801	0.657203	0.785855	0.771486	0.763068	0.636173	0.795545	0.85859	0.703433	0.761673	0.689941	0.558597	0.642096	0.650068	71	0.000945674	2	18;18	18	18	Lap3	Isoform 1 of Cytosol aminopeptidase	IPI00331436;IPI00828469	IPI00331436;IPI00828469	Q9CPY7-1	>IPI:IPI00331436.4|SWISS-PROT:Q9CPY7-1|ENSEMBL:ENSMUSP00000040222|REFSEQ:NP_077754|VEGA:OTTMUSP00000034813 Tax_Id=10090 Gene_Symbol=Lap3 Isoform 1 of Cytosol aminopeptidase;>IPI:IPI00828469.1|SWISS-PROT:Q9CPY7-2 Tax_Id=10090 Gene_Symbol=Lap3 Isoform 2 of C	1.35228	0.15411	-1.2683	0.362049	0.483467	-1.08361	Cluster D (118)
3.15996	3.02508	2.77446	2.79486	3.16306	3.30513	3.01169	3.05222	3.32823	3.31543	3.35954	3.24633	2.64452	2.258	2.73733	2.7407	3.17884	3.35255	3.36044	3.18006	2.91477	2.76335	3.29186	3.01123	72	0.000150613	8	40;40;28;28;27;19;17;1	40	16	Aldoa	fructose-bisphosphate aldolase A isoform 1	IPI00856379;IPI00221402;IPI00856272;IPI00649880;IPI00858310	IPI00856379;IPI00221402;IPI00856272;IPI00649880;IPI00858310;IPI00856247;IPI00856415;IPI00127206	A6ZI44;Q6NY00	>IPI:IPI00856379.1|TREMBL:A6ZI44;Q6NY00|ENSEMBL:ENSMUSP00000084846|REFSEQ:NP_001170778|VEGA:OTTMUSP00000030465 Tax_Id=10090 Gene_Symbol=Aldoa fructose-bisphosphate aldolase A isoform 1;>IPI:IPI00221402.7|SWISS-PROT:P05064|TREMBL:Q5FWB7|ENSEMBL:ENSMUSP00000	-0.543159	0.299658	1.14837	-1.52923	0.929826	-0.305458	Cluster E (189)
0.426657	0.405482	0.388621	0.408447	0.338455	0.312412	0.271164	0.31293	0.374237	0.384438	0.324328	0.375841	0.305157	0.279798	0.347657	0.293247	0.364604	0.427515	0.387898	0.417484	0.285665	0.207241	0.296665	0.342267	73	0.000423405	3	15;6;4	15	15	Phgdh	D-3-phosphoglycerate dehydrogenase	IPI00225961	IPI00225961;IPI00885925;IPI00459364	Q61753	>IPI:IPI00225961.5|SWISS-PROT:Q61753|ENSEMBL:ENSMUSP00000064755|REFSEQ:NP_058662|VEGA:OTTMUSP00000032394 Tax_Id=10090 Gene_Symbol=Phgdh D-3-phosphoglycerate dehydrogenase	1.08966	-0.63476	0.555187	-0.924149	1.01622	-1.10215	Cluster F (32)
1.52177	1.68481	1.53865	1.79795	2.22415	1.94806	2.23289	2.40004	2.1768	2.3439	2.24175	2.23739	1.57896	2.16967	1.98338	2.11685	2.10993	2.21577	1.83763	2.11555	2.21215	1.98208	2.04901	2.00489	74	0.000795548	2	12;12	12	12	Vdac3	Voltage-dependent anion channel 3	IPI00122548;IPI00876341	IPI00122548;IPI00876341	Q3TTN3;Q5EBQ0	>IPI:IPI00122548.3|TREMBL:Q3TTN3;Q5EBQ0|ENSEMBL:ENSMUSP00000106343 Tax_Id=10090 Gene_Symbol=Vdac3 Voltage-dependent anion channel 3;>IPI:IPI00876341.1|SWISS-PROT:Q60931|TREMBL:Q3TX38;Q3UFA8|ENSEMBL:ENSMUSP00000009036|REFSEQ:NP_035826 Tax_Id=10090 Gene_Symb	-1.91863	0.757946	0.798681	0.0665211	0.318642	-0.0231618	Cluster E (189)
0.976086	0.9996	1.09994	1.172	0.945895	0.770535	0.91954	1.09899	0.809258	0.919371	0.811557	0.860141	0.893096	1.11842	1.08615	1.06539	1.15161	0.960246	1.01461	1.08379	0.715205	0.745657	0.715973	0.816793	75	0.000189842	12	15;14;11;11;2;2;2;2;1;1;1;1	15	12	Stmn1; Lag; Lap18; Pr22;Gm11223	similar to Pr22 isoform 1	IPI00475138;IPI00551236;IPI00649157;IPI00648723	IPI00475138;IPI00551236;IPI00649157;IPI00648723;IPI00880471;IPI00881962;IPI00130663;IPI00882114;REV__IPI00226436;REV__IPI00387320;REV__IPI00223219;REV__IPI00750980	P54227;Q91XT3;Q8C2H3;Q545B6	>IPI:IPI00475138.1|REFSEQ:XP_001474124;XP_001474138;XP_001477471;XP_001477487 Tax_Id=10090 Gene_Symbol=Gm11223 similar to Pr22 isoform 1;>IPI:IPI00551236.3|SWISS-PROT:P54227|TREMBL:Q545B6;Q8C2H3;Q91XT3;Q9CXQ8;Q9CYU5;Q9DCP3|ENSEMBL:ENSMUSP00000030636;ENSMUS	0.733289	-0.0249525	-0.736582	0.898715	0.733646	-1.60411	Cluster D (118)
1.16268	1.41651	1.43817	1.44055	1.13863	1.09024	1.01815	1.21325	1.27509	1.17689	1.00377	0.988924	1.30314	1.33991	1.36084	1.3708	1.7831	1.30666	1.39501	1.5082	1.25102	1.03908	1.19094	1.08897	76	0.00108903	6	10;10;10;9;5;5	10	10	Pnp	Purine nucleoside phosphorylase	IPI00315452;IPI00607023;IPI00751493;IPI00850054;IPI00468039;IPI00875288	IPI00315452;IPI00607023;IPI00751493;IPI00850054;IPI00468039;IPI00875288	P23492	>IPI:IPI00315452.5|SWISS-PROT:P23492 Tax_Id=10090 Gene_Symbol=Pnp Purine nucleoside phosphorylase;>IPI:IPI00607023.1|TREMBL:Q543K9|ENSEMBL:ENSMUSP00000043926|REFSEQ:NP_038660|VEGA:OTTMUSP00000043119 Tax_Id=10090 Gene_Symbol=Pnp purine nucleoside phosphoryl	0.991406	-0.884807	-1.07261	0.571494	1.11359	-0.719071	Cluster D (118)
0.0739535	0.0632231	0.0633593	0.092816	0.0353669	0.0374546	0.0478538	0.0335492	0.0466462	0.0620386	0.0576734	0.0694251	0.0391068	0.0390594	0.0581767	0.0472121	0.062901	0.0447968	0.0637227	0.0567698	0.0396385	0.0530223	0.0363994	0.0448732	77	0.000525521	3	31;31;30	35	1	Prph	Isoform 3u of Peripherin	IPI00230444;IPI00129527;IPI00944023	IPI00230444;IPI00129527;IPI00944023	P15331-2	>IPI:IPI00230444.1|SWISS-PROT:P15331-2|ENSEMBL:ENSMUSP00000049303|REFSEQ:NP_038667 Tax_Id=10090 Gene_Symbol=Prph Isoform 3u of Peripherin;>IPI:IPI00129527.3|SWISS-PROT:P15331-1|ENSEMBL:ENSMUSP00000024249|REFSEQ:NP_001157061 Tax_Id=10090 Gene_Symbol=Prph Is	1.22962	-1.2863	0.692514	-0.625051	0.688558	-0.699344	Cluster F (32)
4.07963	3.80662	4.21408	4.85909	4.20504	3.52497	3.91481	2.77585	2.97663	3.42724	3.00237	3.09004	5.2651	4.53206	4.48773	5.04821	4.51957	4.90268	3.9302	5.80855	4.27881	3.07607	3.49858	3.83391	78	0.000728779	2	22;22	26	0	Epb41l2; Epb4. 1l2	Band 4.1-like protein 2	IPI00309481;IPI00330289	IPI00309481;IPI00330289	O70318	>IPI:IPI00309481.1|SWISS-PROT:O70318 Tax_Id=10090 Gene_Symbol=Epb4.1l2 Band 4.1-like protein 2;>IPI:IPI00330289.3|TREMBL:B6ZHD0;Q3UNQ6;Q80UE3|ENSEMBL:ENSMUSP00000055122|REFSEQ:NP_038539 Tax_Id=10090 Gene_Symbol=Epb4.1l2 band 4.1-like protein 2	0.265268	-0.376263	-1.53516	1.09937	1.00593	-0.459146	Cluster D (118)
2.52302	2.55454	2.46707	2.94187	3.00661	3.09521	3.26179	3.23321	3.48323	3.32834	3.2257	3.15726	2.54602	2.30734	2.66418	2.7533	3.37291	3.08957	2.53434	3.14021	2.80749	3.04377	3.00779	3.23813	79	0.000675323	1	44	44	44	Aco2	Aconitate hydratase, mitochondrial	IPI00116074	IPI00116074	Q99KI0	>IPI:IPI00116074.1|SWISS-PROT:Q99KI0|ENSEMBL:ENSMUSP00000023116|REFSEQ:NP_542364|VEGA:OTTMUSP00000017637 Tax_Id=10090 Gene_Symbol=Aco2 Aconitate hydratase, mitochondrial	-1.36871	0.682783	1.01052	-1.13047	0.538194	0.267687	Cluster E (189)
5.71755	5.40278	4.54587	5.02109	5.94813	6.11883	5.43863	4.76531	5.93718	6.35364	6.05217	6.44787	5.61136	5.52547	7.06315	6.34196	4.99127	5.71298	5.85686	5.74283	6.68852	8.02053	8.01346	6.82407	80	0.000788788	1	34	34	31	Slc25a12	Calcium-binding mitochondrial carrier protein Aralar1	IPI00308162	IPI00308162	Q8BH59	>IPI:IPI00308162.3|SWISS-PROT:Q8BH59|ENSEMBL:ENSMUSP00000122103|REFSEQ:NP_766024|VEGA:OTTMUSP00000014191 Tax_Id=10090 Gene_Symbol=Slc25a12 Calcium-binding mitochondrial carrier protein Aralar1	-1.18988	-0.445096	0.286141	-0.0415883	-0.385487	1.77591	Cluster E (189)
1.68033	1.70619	1.90215	1.82608	1.99275	2.05829	2.05457	2.02721	2.27692	2.09538	2.10784	2.0141	1.76382	1.59413	1.77481	1.75202	2.18703	2.23329	1.95929	1.90996	2.03128	1.98283	1.9857	1.96263	81	3.61218e-05	1	26	26	26	Mdh2	Malate dehydrogenase, mitochondrial	IPI00323592	IPI00323592	P08249	>IPI:IPI00323592.2|SWISS-PROT:P08249|ENSEMBL:ENSMUSP00000019323|REFSEQ:NP_032643|VEGA:OTTMUSP00000026139 Tax_Id=10090 Gene_Symbol=Mdh2 Malate dehydrogenase, mitochondrial	-1.22889	0.579155	0.944604	-1.27988	0.756061	0.228946	Cluster E (189)
4.2746	3.43418	3.78616	3.46584	4.13907	3.77615	3.89894	4.03568	4.19745	4.32844	3.93577	4.09249	3.1739	2.93763	3.29598	3.66233	4.2107	3.84349	4.51692	4.0222	3.99824	3.52262	3.76251	3.71692	82	0.00116952	1	30	30	22	Pgk1	Phosphoglycerate kinase 1	IPI00555069	IPI00555069	P09411	>IPI:IPI00555069.3|SWISS-PROT:P09411|TREMBL:B0LAA9|ENSEMBL:ENSMUSP00000080302|REFSEQ:NP_032854|VEGA:OTTMUSP00000019855 Tax_Id=10090 Gene_Symbol=Pgk1 Phosphoglycerate kinase 1	-0.481239	0.484145	0.950709	-1.68628	0.875365	-0.1427	Cluster E (189)
2.79775	2.65435	3.29099	2.83118	3.94353	3.87792	4.03959	4.08965	3.88078	3.83759	3.38753	3.69754	2.89948	3.33445	3.48639	4.06339	3.83936	4.07631	3.46705	3.81898	3.40171	3.27118	3.59234	3.56087	83	0.000401465	1	19	25	16	Ywhag	41701 protein gamma	IPI00230707	IPI00230707	P61982	>IPI:IPI00230707.6|SWISS-PROT:P61982|TREMBL:A8IP69|ENSEMBL:ENSMUSP00000051223|REFSEQ:NP_061359|VEGA:OTTMUSP00000017492 Tax_Id=10090 Gene_Symbol=Ywhag 14-3-3 protein gamma	-1.79804	0.987632	0.526331	-0.268417	0.657003	-0.104512	Cluster E (189)
3.55859	3.62937	3.84822	5.00576	4.54628	3.6365	4.02852	3.0304	6.79856	5.92487	5.56607	5.40219	5.4606	4.84332	6.32071	4.50471	4.65138	5.50661	3.69399	4.35123	6.57678	5.14695	6.65203	5.87993	84	0.000583616	1	18	18	13	Map2k1	Dual specificity mitogen-activated protein kinase kinase 1	IPI00466610	IPI00466610	P31938	>IPI:IPI00466610.5|SWISS-PROT:P31938|TREMBL:Q3TMJ8;Q3TMW4;Q3U3F4;Q3UK05;Q9JJE1|ENSEMBL:ENSMUSP00000005066|REFSEQ:NP_032953|VEGA:OTTMUSP00000018355 Tax_Id=10090 Gene_Symbol=Map2k1 Dual specificity mitogen-activated protein kinase kinase 1	-1.16104	-1.04769	0.878367	0.354525	-0.280517	1.25636	Cluster E (189)
2.52105	2.78823	2.17751	2.37214	3.31587	3.12568	3.38558	2.90605	3.33023	3.18167	2.83616	2.93075	2.2519	2.48521	2.24422	2.79236	2.95701	3.20739	2.44248	2.78691	3.30022	3.7955	3.44768	3.40843	85	8.71062e-05	1	12	12	8	Rab2a	Ras-related protein Rab-2A	IPI00137227	IPI00137227	P53994	>IPI:IPI00137227.1|SWISS-PROT:P53994|TREMBL:Q0PD65;Q6PDZ3;Q8BXY4|ENSEMBL:ENSMUSP00000057664|REFSEQ:NP_067493|VEGA:OTTMUSP00000004796 Tax_Id=10090 Gene_Symbol=Rab2a Ras-related protein Rab-2A	-1.07324	0.767342	0.413525	-1.29528	-1.89911e-05	1.18768	Cluster E (189)
6.46998	5.31096	4.89692	4.71165	7.06664	7.35402	7.37354	6.46998	6.71908	8.62441	7.73934	7.56487	5.72443	5.08466	5.6164	6.3484	5.10126	7.227	6.96816	6.8264	6.35042	7.07814	6.83107	7.34862	86	0.00145561	1	16	16	8	Gnb1	Guanine nucleotide-binding protein G(I)/G(S)/G(T	IPI00120716	IPI00120716	P62874	>IPI:IPI00120716.3|SWISS-PROT:P62874|TREMBL:Q3TQ70;Q3U1B1;Q61621|ENSEMBL:ENSMUSP00000030940;ENSMUSP00000101241|REFSEQ:NP_001153488;NP_001153489;NP_032168|VEGA:OTTMUSP00000011446 Tax_Id=10090 Gene_Symbol=Gnb1 Guanine nucleotide-binding protein G(I)/G(S)/G(T	-1.56272	0.645301	1.0255	-0.886351	0.363073	0.415202	Cluster E (189)
1.69231	1.78747	2.3566	2.1692	1.8842	1.83861	1.95883	1.74572	1.69999	1.92138	1.41882	1.40064	2.90276	2.41365	2.19708	2.24729	1.5539	1.67012	1.53085	1.40762	1.65519	1.94307	2.19452	1.84047	87	0.000531202	1	7	7	7	Trove2	60 kDa SS-A/Ro ribonucleoprotein	IPI00116360	IPI00116360	O08848	>IPI:IPI00116360.3|SWISS-PROT:O08848|TREMBL:Q3TJ75;Q80W12;Q8R562|ENSEMBL:ENSMUSP00000018343|REFSEQ:NP_038863|VEGA:OTTMUSP00000024494 Tax_Id=10090 Gene_Symbol=Trove2 60 kDa SS-A/Ro ribonucleoprotein	0.44002	0.0778096	-1.08637	1.51946	-1.13091	0.179989	Cluster D (118)
2.76396	3.16726	5.2751	3.25066	2.0787	2.29864	1.9718	1.48188	2.22	2.93884	1.63343	1.38389	3.2456	3.94027	4.21888	4.51324	5.2626	1.78769	2.47115	5.22548	1.90538	3.08433	1.15141	3.32923	88	0.0323309	4	9;9;7;2	9	9	Slc32a1	Isoform 1 of Vesicular inhibitory amino acid transporter	IPI00132720;IPI00221831;IPI00754385	IPI00132720;IPI00221831;IPI00754385;IPI00652817	O35633-1	>IPI:IPI00132720.2|SWISS-PROT:O35633-1|TREMBL:Q49S98|ENSEMBL:ENSMUSP00000036299|REFSEQ:NP_033534|VEGA:OTTMUSP00000016986 Tax_Id=10090 Gene_Symbol=Slc32a1 Isoform 1 of Vesicular inhibitory amino acid transporter;>IPI:IPI00221831.1|SWISS-PROT:O35633-2|ENSEMB	0.48187	-0.981519	-1.17616	1.24307	0.841751	-0.409019	Cluster D (118)
6.90131	2.58638	3.27182	3.6324	6.66222	3.53932	4.54484	4.38731	3.69617	3.06701	4.13223	3.12783	1.41501	2.90149	2.79885	3.59273	6.90607	4.07614	10.6162	5.35647	5.14139	7.55858	9.15416	4.58926	89	0.00825038	2	9;7	10	9	Gnaz	Guanine nucleotide-binding protein G(z) subunit alpha	IPI00230193;IPI00850311	IPI00230193;IPI00850311	O70443	>IPI:IPI00230193.7|SWISS-PROT:O70443|TREMBL:Q3UYF9;Q542R8|ENSEMBL:ENSMUSP00000036087|REFSEQ:NP_034441|VEGA:OTTMUSP00000044104;OTTMUSP00000044105 Tax_Id=10090 Gene_Symbol=Gnaz Guanine nucleotide-binding protein G(z) subunit alpha;>IPI:IPI00850311.1|REFSEQ:X	-0.621362	0.172782	-0.663723	-1.20578	1.12121	1.19687	Cluster E (189)
5.74977	1.54295	4.02269	2.82669	6.75858	5.08802	5.63634	10.2279	5.34817	3.89393	3.04841	2.85274	4.78606	9.32227	10.6186	10.2987	4.21799	4.17432	10.5455	10.8258	7.62834	8.99685	2.54421	6.10463	90	0.0493719	4	8;8;2;2	8	8	Mecp2	Isoform B of Methyl-CpG-binding protein 2	IPI00775806;IPI00131063	IPI00775806;IPI00131063;IPI00928332;IPI00928380	Q9Z2D6-2	>IPI:IPI00775806.2|SWISS-PROT:Q9Z2D6-2|ENSEMBL:ENSMUSP00000033770|REFSEQ:NP_001075448|VEGA:OTTMUSP00000019680 Tax_Id=10090 Gene_Symbol=Mecp2 Isoform B of Methyl-CpG-binding protein 2;>IPI:IPI00131063.4|SWISS-PROT:Q9Z2D6-1|ENSEMBL:ENSMUSP00000098314|REFSEQ:	-1.21993	0.216834	-1.16885	1.31536	0.401047	0.455548	Cluster B (43)
4.10038	3.9692	4.00689	5.37895	4.38308	5.83805	5.90667	3.56176	5.10803	2.69106	3.60607	1.02517	4.17815	0.878735	1.40442	4.13942	4.57624	4.71965	3.47838	5.44159	5.39724	5.68602	6.21929	6.3484	91	0.0412299	2	8;8	9	8	Mpp2	Isoform 2 of MAGUK p55 subfamily member 2	IPI00756238;IPI00125147	IPI00756238;IPI00125147	Q9WV34-2	>IPI:IPI00756238.2|SWISS-PROT:Q9WV34-2|ENSEMBL:ENSMUSP00000097967|VEGA:OTTMUSP00000017504 Tax_Id=10090 Gene_Symbol=Mpp2 Isoform 2 of MAGUK p55 subfamily member 2;>IPI:IPI00125147.4|SWISS-PROT:Q9WV34-1|TREMBL:B1AQF9|ENSEMBL:ENSMUSP00000017458|REFSEQ:NP_0579	0.0206163	0.686398	-0.770621	-1.54058	0.431635	1.17255	Cluster E (189)
0.130861	NaN	NaN	0.147796	0.0723537	0.0970026	0.0465701	0.0591471	0.167182	0.768699	NaN	0.846525	0.19789	0.0466157	0.140201	0.0558347	0.161345	0.0295299	0.140184	0.143275	0.0375841	0.127815	0.0373246	0.0392526	92	0.0094816	4	8;7;6;6	8	8	Pcna	Proliferating cell nuclear antigen	IPI00113870;IPI00848977;IPI00473170;IPI00850755	IPI00113870;IPI00848977;IPI00473170;IPI00850755	P17918	>IPI:IPI00113870.1|SWISS-PROT:P17918|TREMBL:Q542J9;Q91ZH2|ENSEMBL:ENSMUSP00000028817|REFSEQ:NP_035175|VEGA:OTTMUSP00000016567 Tax_Id=10090 Gene_Symbol=Pcna Proliferating cell nuclear antigen;>IPI:IPI00848977.1|REFSEQ:XP_001478024 Tax_Id=10090 Gene_Symbol=L	0.124291	-0.611373	1.79202	-0.316847	0.142703	-1.13079	Cluster F (32)
0.213657	0.355353	0.364884	0.271444	0.178603	0.225734	0.224411	0.295648	0.217604	NaN	0.205137	0.218379	0.380836	0.199768	0.289779	0.245357	0.312989	0.180229	0.112736	0.209065	0.112289	0.085778	0.198626	0.165341	93	0.0211746	2	8;6	10	8	Aldh1l2	Probable 10-formyltetrahydrofolate dehydrogenase ALDH1L2	IPI00169472;IPI00858223	IPI00169472;IPI00858223	Q8K009	>IPI:IPI00169472.3|SWISS-PROT:Q8K009|ENSEMBL:ENSMUSP00000020497|REFSEQ:NP_705771|VEGA:OTTMUSP00000029894 Tax_Id=10090 Gene_Symbol=Aldh1l2 Probable 10-formyltetrahydrofolate dehydrogenase ALDH1L2;>IPI:IPI00858223.1|TREMBL:D3Z6B9|ENSEMBL:ENSMUSP00000117076|V	1.24983	0.113018	-0.00609593	0.711395	-0.409399	-1.65874	Cluster D (118)
7.54034	4.67443	3.97078	4.81928	5.24164	4.61148	4.78354	3.53307	4.63177	3.9412	5.69217	5.50449	2.98766	3.42395	5.69023	4.64166	6.46245	4.97117	4.95982	9.07112	6.03755	8.4488	7.63942	10.6716	94	0.0118232	3	17;7;4	17	8	Glul	Glutamine synthetase	IPI00626790	IPI00626790;IPI00831244;IPI00830929	P15105	>IPI:IPI00626790.3|SWISS-PROT:P15105|ENSEMBL:ENSMUSP00000083375|REFSEQ:NP_032157|VEGA:OTTMUSP00000017702 Tax_Id=10090 Gene_Symbol=Glul Glutamine synthetase	-0.404232	-0.448082	-0.145766	-1.13273	0.336949	1.79387	Cluster E (189)
7.54774	5.87717	3.92681	3.58564	8.1626	7.21344	7.00378	5.45792	5.58597	5.59222	4.99975	8.08734	3.01859	5.20021	7.73634	6.58068	4.19551	5.33049	7.48671	4.52304	9.28505	11.3723	10.7582	8.65351	95	0.0195059	2	73;73	74	73	Map1a; Mtap1; Mtap1a	Microtubule-associated protein 1 A	IPI00676243;IPI00408909	IPI00676243;IPI00408909	Q9QYR6-2	>IPI:IPI00676243.2|SWISS-PROT:Q9QYR6-2|TREMBL:A2ARP8|ENSEMBL:ENSMUSP00000092223|REFSEQ:NP_115769|VEGA:OTTMUSP00000016203 Tax_Id=10090 Gene_Symbol=Mtap1a Microtubule-associated protein 1 A;>IPI:IPI00408909.4|SWISS-PROT:Q9QYR6-1|ENSEMBL:ENSMUSP00000106269|RE	-0.903461	0.517433	-0.354447	-0.189048	-0.824161	1.75368	Cluster E (189)
0.120309	0.315666	0.581159	0.308823	0.304971	0.345375	0.263206	0.400048	0.491014	0.531463	0.927386	0.783269	0.524852	0.389272	0.338558	0.351099	0.415714	0.432657	0.296586	0.31028	0.291562	0.2189	0.23951	0.313716	96	0.01386	4	7;7;7;1	7	7	Rpl28;Rpl28-ps1		IPI00222547;IPI00473429;IPI00620288	IPI00222547;IPI00473429;IPI00620288;IPI00885498	P41105	>IPI:IPI00222547.6|SWISS-PROT:P41105|TREMBL:Q5M9J8;Q5M9N5|ENSEMBL:ENSMUSP00000032597;ENSMUSP00000104217|REFSEQ:NP_033107;XP_001478143;XP_001479100|VEGA:OTTMUSP00000026507;OTTMUSP00000026508 Tax_Id=10090 Gene_Symbol=Rpl28;Rpl28-ps1 60S ribosomal protein L28	-0.494306	-0.367724	1.87996	0.0583333	-0.0363222	-1.03994	Cluster F (32)
3.86608	5.48847	4.65051	7.81617	4.20751	3.92742	4.09668	4.31388	3.49736	4.22887	3.62766	4.92005	6.1736	0.91083	2.97805	0.960338	5.0857	4.92271	13.2134	5.42535	5.61577	4.95001	5.27176	3.97931	97	0.0303247	3	7;7;4	7	7	Blvrb	27 kDa protein	IPI00857740;IPI00113996;IPI00857340	IPI00857740;IPI00113996;IPI00857340	E9PZC3;Q3TP34	>IPI:IPI00857740.1|ENSEMBL:ENSMUSP00000103995|VEGA:OTTMUSP00000027052 Tax_Id=10090 Gene_Symbol=Blvrb 27 kDa protein;>IPI:IPI00113996.7|SWISS-PROT:Q923D2|TREMBL:Q3U6G1|ENSEMBL:ENSMUSP00000043092|REFSEQ:NP_659172|VEGA:OTTMUSP00000027051 Tax_Id=10090 Gene_Sym	0.577814	0.122698	-0.0123927	-1.95969	0.668107	0.603464	Cluster E (189)
NaN	0.601721	4.12303	4.31667	5.20996	12.3663	3.00915	6.94879	2.57414	7.18752	NaN	NaN	2.77246	0.664849	2.07598	1.12104	0.95338	4.62321	4.93705	4.44701	9.79048	15.0509	11.4427	11.9242	98	0.0106883	2	7;6	7	7	Tprg1l; Fam79a; Niver; Tprgl	Tumor protein p63-regulated gene 1-like protein	IPI00120085;IPI00649114	IPI00120085;IPI00649114	Q9DBS2	>IPI:IPI00120085.1|SWISS-PROT:Q9DBS2|ENSEMBL:ENSMUSP00000030896|REFSEQ:NP_080664|VEGA:OTTMUSP00000011267 Tax_Id=10090 Gene_Symbol=Tprgl Tumor protein p63-regulated gene 1-like protein;>IPI:IPI00649114.1|TREMBL:B1AX95|ENSEMBL:ENSMUSP00000101264|VEGA:OTTMUSP	-0.142184	0.431049	-0.0779701	-1.65002	0.00199929	1.43713	Cluster E (189)
6.80087	2.9634	2.66532	NaN	6.73038	3.58783	2.43944	2.69527	2.05347	1.48082	1.93244	5.96659	0.603318	2.42236	2.44972	2.23969	4.97587	4.21816	NaN	NaN	6.96427	NaN	6.41478	8.48824	99	0.0379877	2	7;6	7	7	Tst	Thiosulfate sulfurtransferase	IPI00223216;IPI00762128	IPI00223216;IPI00762128	P52196	>IPI:IPI00223216.5|SWISS-PROT:P52196|TREMBL:Q545S0|ENSEMBL:ENSMUSP00000055743|REFSEQ:NP_033463 Tax_Id=10090 Gene_Symbol=Tst Thiosulfate sulfurtransferase;>IPI:IPI00762128.2|TREMBL:D3YYT7|ENSEMBL:ENSMUSP00000098046 Tax_Id=10090 Gene_Symbol=Tst Putative unch	-0.253957	-0.149116	-1.11812	-0.777872	0.693937	1.60513	Cluster B (43)
0.189782	0.0955566	0.212292	0.499226	0.116569	0.335852	0.127091	NaN	0.31053	0.287704	0.464684	0.212508	NaN	0.221587	0.127939	0.114003	0.227889	0.0922935	0.182896	0.258866	0.081626	0.074228	0.0766401	0.118261	100	0.0319345	2	8;4	9	7	Cdk1	Cell division protein kinase 1	IPI00114491;IPI00894639	IPI00114491;IPI00894639	P11440	>IPI:IPI00114491.1|SWISS-PROT:P11440|TREMBL:Q8R4A4;Q99JW7|ENSEMBL:ENSMUSP00000020099;ENSMUSP00000113184|REFSEQ:NP_031685|VEGA:OTTMUSP00000040934;OTTMUSP00000040935 Tax_Id=10090 Gene_Symbol=Cdk1 Cell division protein kinase 1;>IPI:IPI00894639.1|TREMBL:D3Z2T	0.505801	-0.468524	1.3547	-0.454333	0.541976	-1.47962	Cluster F (32)
14.1127	5.86717	4.8631	7.55002	2.09652	3.26904	3.4709	2.16338	12.7514	5.88547	6.4834	6.60153	9.31532	8.1367	19.6244	4.77737	5.83328	5.66476	3.48943	16.3744	8.54044	19.9005	8.19807	7.24796	101	0.014425	3	7;1;1	7	7	Slc1a3	Excitatory amino acid transporter 1	IPI00114279	IPI00114279;IPI00131666;IPI00918895	P56564	>IPI:IPI00114279.1|SWISS-PROT:P56564|TREMBL:Q543U3;Q8C3T7;Q8C7W8;Q99NG1|ENSEMBL:ENSMUSP00000005493|REFSEQ:NP_683740|VEGA:OTTMUSP00000043391 Tax_Id=10090 Gene_Symbol=Slc1a3 Excitatory amino acid transporter 1	0.225417	-1.90045	0.185588	0.847764	-0.114161	0.755842	Cluster A (25)
3.69263	3.63385	3.97093	7.68344	NaN	NaN	6.61945	7.83269	NaN	3.59208	NaN	2.55454	9.95421	7.89578	6.72857	8.87784	5.30279	6.2282	3.58025	6.64717	7.45545	4.85037	NaN	NaN	102	0.0128601	5	8;8;8;7;7	8	6	Trio	Isoform 4 of Triple functional domain protein	IPI00943997;IPI00604947;IPI00944152;IPI00828306;IPI00605176	IPI00943997;IPI00604947;IPI00944152;IPI00828306;IPI00605176	Q0KL02-4	>IPI:IPI00943997.1|SWISS-PROT:Q0KL02-4|REFSEQ:NP_001074771;XP_001475018 Tax_Id=10090 Gene_Symbol=Trio Isoform 4 of Triple functional domain protein;>IPI:IPI00604947.6|SWISS-PROT:Q0KL02-1|ENSEMBL:ENSMUSP00000087714 Tax_Id=10090 Gene_Symbol=Trio Isoform 1 of	-0.880691	0.757672	-1.48874	1.14887	0.172629	0.29026	Cluster B (43)
3.42548	1.2722	1.80486	1.94518	0.770179	0.675767	1.05239	0.531237	2.37096	1.90364	1.90183	2.74251	1.42873	2.23274	3.28202	6.19157	2.06203	1.42102	1.66553	3.78773	1.47925	1.4646	1.96905	4.52407	103	0.00667759	4	6;6;5;1	6	6	Cd200	OX-2 membrane glycoprotein	IPI00119756;IPI00775807;IPI00808115	IPI00119756;IPI00775807;IPI00808115;IPI00853751	O54901	>IPI:IPI00119756.1|SWISS-PROT:O54901 Tax_Id=10090 Gene_Symbol=Cd200 OX-2 membrane glycoprotein;>IPI:IPI00775807.1|TREMBL:Q80VX2|ENSEMBL:ENSMUSP00000023341|REFSEQ:NP_034948 Tax_Id=10090 Gene_Symbol=Cd200 OX-2 membrane glycoprotein precursor;>IPI:IPI00808115	0.208831	-1.90674	0.487255	1.02436	0.18444	0.00185206	Cluster A (25)
1.26049	NaN	4.07747	0.681338	3.84556	4.59855	7.72559	2.4115	1.57366	6.37633	3.49504	7.07214	2.44738	3.88682	4.06752	2.27443	2.13051	2.79205	6.94348	0.752785	10.3351	9.97606	5.90912	7.46213	104	0.0418692	2	6;6	6	6	Fbxo2	F-box only protein 2	IPI00153176;IPI00894941	IPI00153176;IPI00894941	Q80UW2	>IPI:IPI00153176.2|SWISS-PROT:Q80UW2|TREMBL:Q3USR5|ENSEMBL:ENSMUSP00000037377|REFSEQ:NP_789818|VEGA:OTTMUSP00000011756 Tax_Id=10090 Gene_Symbol=Fbxo2 F-box only protein 2;>IPI:IPI00894941.1|TREMBL:B2KFV9|VEGA:OTTMUSP00000042789 Tax_Id=10090 Gene_Symbol=Fbx	-1.53518	0.313315	0.490732	-0.162339	-0.522478	1.41595	Cluster E (189)
3.21667	2.90537	4.08547	4.4613	NaN	7.69942	NaN	NaN	3.99616	7.77847	6.93722	5.43154	1.5085	1.80766	2.9509	2.61056	5.4339	4.23603	2.14929	8.46525	5.26094	3.55189	8.29876	NaN	105	0.0172512	6	6;5;5;5;4;2	6	6	Ttyh1	Isoform 1 of Protein tweety homolog 1	IPI00113244;IPI00623995;IPI00420152;IPI00551270;IPI00875552	IPI00113244;IPI00623995;IPI00420152;IPI00551270;IPI00875552;IPI00918520	Q9D3A9-1	>IPI:IPI00113244.3|SWISS-PROT:Q9D3A9-1|ENSEMBL:ENSMUSP00000113937;ENSMUSP00000120182|REFSEQ:NP_001103235;NP_067299|VEGA:OTTMUSP00000024583;OTTMUSP00000039942 Tax_Id=10090 Gene_Symbol=Ttyh1 Isoform 1 of Protein tweety homolog 1;>IPI:IPI00623995.3|SWISS-PROT	-0.532609	1.16196	0.652224	-1.68465	0.097861	0.30521	Cluster E (189)
8.43312	5.66476	2.97433	9.44287	16.419	14.1459	10.2957	10.6368	12.8217	17.284	8.55578	8.11227	10.5189	24.5038	24.667	25.0495	19.0313	6.52784	13.6791	16.2075	6.74354	8.14664	20.3165	22.9416	106	0.0450801	4	6;5;5;4	6	6	Dnajc5	DnaJ homolog subfamil	IPI00132206;IPI00875866;IPI00894804;IPI00751569	IPI00132206;IPI00875866;IPI00894804;IPI00751569	P60904	>IPI:IPI00132206.23|SWISS-PROT:P60904|TREMBL:A2AUE2;Q921J3|ENSEMBL:ENSMUSP00000072175;ENSMUSP00000104424;ENSMUSP00000104425|REFSEQ:NP_058055|VEGA:OTTMUSP00000018139;OTTMUSP00000018140;OTTMUSP00000018141 Tax_Id=10090 Gene_Symbol=Dnajc5 DnaJ homolog subfamil	-1.45694	-0.0819211	-0.46064	1.58461	0.382605	0.0322876	Cluster B (43)
3.92989	3.26137	4.95663	6.99056	5.25238	NaN	NaN	2.89251	NaN	NaN	22.2055	16.95	3.40009	13.7014	15.0577	6.62734	5.09892	10.9617	4.47908	5.55247	28.5299	18.7045	11.0283	32.0154	107	0.00199736	2	6;5	10	6	Hpcal4	Hippocalcin-like protein 4	IPI00221788;IPI00648514	IPI00221788;IPI00648514	Q8BGZ1	>IPI:IPI00221788.3|SWISS-PROT:Q8BGZ1|TREMBL:B2RRY8|ENSEMBL:ENSMUSP00000051487;ENSMUSP00000101853|REFSEQ:NP_778163|VEGA:OTTMUSP00000009309;OTTMUSP00000009310 Tax_Id=10090 Gene_Symbol=Hpcal4 Hippocalcin-like protein 4;>IPI:IPI00648514.1|ENSEMBL:ENSMUSP000001	-0.860985	-1.02276	1.06654	0.141008	-0.617587	1.29378	Cluster E (189)
0.728067	1.22859	0.909174	NaN	1.1743	1.20661	1.36171	1.44047	1.29288	1.57394	1.43262	1.01995	1.89437	1.93521	1.90832	1.52043	1.51619	1.47647	0.938174	1.62874	1.1558	1.28848	1.45973	1.30651	108	0.00587482	2	6;5	6	6	Tomm40	Mitochondrial import receptor subunit TOM40 homolog	IPI00474157;IPI00875326	IPI00474157;IPI00875326	Q9QYA2	>IPI:IPI00474157.4|SWISS-PROT:Q9QYA2|TREMBL:Q3UQD0|ENSEMBL:ENSMUSP00000104090|REFSEQ:NP_001103218;NP_058567 Tax_Id=10090 Gene_Symbol=Tomm40 Mitochondrial import receptor subunit TOM40 homolog;>IPI:IPI00875326.1|TREMBL:D3YVW7|ENSEMBL:ENSMUSP00000032555 Tax_	-1.62318	-0.1926	0.0569116	1.44947	0.451473	-0.142076	Cluster B (43)
4.11641	4.46888	2.80458	4.55166	2.06207	5.86269	6.81431	3.98502	4.53885	5.28988	4.61169	3.71154	3.37564	5.66348	5.18726	6.52784	1.68158	2.72606	2.14588	5.77868	15.7223	11.3531	3.90001	8.93975	109	0.0274721	2	6;4	6	6	Slc6a1	Sodium- and chloride-dependent GABA transporter 1	IPI00227928;IPI00458246	IPI00227928;IPI00458246	P31648	>IPI:IPI00227928.3|SWISS-PROT:P31648|TREMBL:Q6PCX2|ENSEMBL:ENSMUSP00000032454|REFSEQ:NP_848818 Tax_Id=10090 Gene_Symbol=Slc6a1 Sodium- and chloride-dependent GABA transporter 1;>IPI:IPI00458246.1|TREMBL:Q8BPL9|ENSEMBL:ENSMUSP00000108618 Tax_Id=10090 Gene_S	-0.254415	0.00649892	-0.113441	0.256563	-1.50501	1.60981	Cluster A (25)
1.96773	1.46744	2.97486	1.73001	NaN	0.87558	0.998303	2.74416	1.89649	2.10833	2.07181	1.58808	3.40646	2.73605	3.15637	3.01723	3.33756	1.57816	2.34351	2.31857	2.26968	2.39263	2.60105	2.07495	110	0.0356545	2	6;4	6	6	Mtx2	Metaxin-2	IPI00225254;IPI00874889	IPI00225254;IPI00874889	O88441	>IPI:IPI00225254.6|SWISS-PROT:O88441|TREMBL:A2AT31;Q8C454|ENSEMBL:ENSMUSP00000028511|REFSEQ:NP_058084|VEGA:OTTMUSP00000017897 Tax_Id=10090 Gene_Symbol=Mtx2 Metaxin-2;>IPI:IPI00874889.1|TREMBL:Q2M4G1;Q3TI19;Q3TI40|ENSEMBL:ENSMUSP00000107605 Tax_Id=10090 Gen	-0.192359	-1.80644	-0.0039144	1.15938	0.422039	0.421293	Cluster A (25)
1	3.13165	3.58397	2.66085	8.52297	6.81803	8.91504	5.36107	5.47196	4.22994	3.40263	8.54336	3.30929	5.20102	3.75488	5.80417	3.87297	3.60607	NaN	3.34504	5.86201	8.03859	3.89438	8.04117	111	0.00863098	4	6;2;2;2	7	6	Gad1	Glutamate decarboxylase 1	IPI00318496	IPI00318496;IPI00919250;IPI00761321;IPI00918910	P48318	>IPI:IPI00318496.1|SWISS-PROT:P48318|TREMBL:Q3TQ56;Q548L6|ENSEMBL:ENSMUSP00000092539|REFSEQ:NP_032103|VEGA:OTTMUSP00000044832 Tax_Id=10090 Gene_Symbol=Gad1 Glutamate decarboxylase 1	-1.34569	1.27086	0.0306916	-0.198225	-0.746119	0.988487	Cluster E (189)
5.08078	NaN	NaN	NaN	6.4914	4.95123	4.01929	4.85838	5.49571	5.87647	1.94932	NaN	NaN	NaN	3.03242	NaN	NaN	3.02654	NaN	NaN	2.46561	2.53749	1.5555	1.57322	112	0.0196325	7	5;5;5;5;5;1;1	5	5	Aldh3a2	Aldehyde dehydrogenase family 3, subfamily A2	IPI00515370;IPI00111235;IPI00761984;IPI00874350;IPI00405303	IPI00515370;IPI00111235;IPI00761984;IPI00874350;IPI00405303;IPI00890112;IPI00111222	B1ATI0	>IPI:IPI00515370.1|TREMBL:B1ATI0|ENSEMBL:ENSMUSP00000067767|VEGA:OTTMUSP00000006017 Tax_Id=10090 Gene_Symbol=Aldh3a2 Aldehyde dehydrogenase family 3, subfamily A2;>IPI:IPI00111235.2|TREMBL:Q8BQ93;Q99PH4|ENSEMBL:ENSMUSP00000071361 Tax_Id=10090 Gene_Symbol=A	0.800848	0.713366	0.995426	-0.478373	-0.483179	-1.54809	Cluster F (32)
6.18735	3.63306	3.98692	7.78513	6.39714	6.29644	4.02123	5.6205	3.5402	4.14267	3.24359	4.44405	2.89394	3.36089	5.88651	7.22909	3.81461	9.64878	4.87377	9.49127	11.2672	13.4577	8.15793	6.94879	113	0.0215269	2	5;5	5	5	Sh3gl3	Endophilin-A3	IPI00312771;IPI00890113	IPI00312771;IPI00890113	Q62421	>IPI:IPI00312771.7|SWISS-PROT:Q62421|ENSEMBL:ENSMUSP00000032874|REFSEQ:NP_059096 Tax_Id=10090 Gene_Symbol=Sh3gl3 Endophilin-A3;>IPI:IPI00890113.2|TREMBL:Q497N4;Q9CZV7|ENSEMBL:ENSMUSP00000112003 Tax_Id=10090 Gene_Symbol=Sh3gl3 Sh3gl3 protein	-0.396029	0.152148	-1.18592	-0.731211	0.558992	1.60202	Cluster B (43)
0.125144	1.31218	1.14271	0.854263	0.0299949	0.133704	0.0787091	0.0894455	0.254427	0.082149	0.066291	0.119554	NaN	NaN	0.232905	0.276955	1.69002	0.130029	0.103613	1.86227	0.062897	0.0670421	0.0800768	0.0285356	114	0.00954558	2	5;4	5	5	Slc1a5	58 kDa protein	IPI00875340;IPI00229548	IPI00875340;IPI00229548	P51912	>IPI:IPI00875340.1|ENSEMBL:ENSMUSP00000065887 Tax_Id=10090 Gene_Symbol=Slc1a5 58 kDa protein;>IPI:IPI00229548.4|SWISS-PROT:P51912|TREMBL:Q3UFR4;Q5U647;Q9ESU7|ENSEMBL:ENSMUSP00000104136|REFSEQ:NP_033227|VEGA:OTTMUSP00000025145 Tax_Id=10090 Gene_Symbol=Slc1a	1.4783	-0.802064	-0.648136	0.222106	0.788851	-1.03905	Cluster D (118)
3.87297	3.12042	3.44804	3.71195	5.52639	4.48451	4.40898	4.30533	7.06464	8.06516	5.91331	8.34029	2.43659	2.97725	6.42839	3.32325	5.6035	3.91573	6.85072	4.44267	4.5438	5.89484	6.85918	5.54816	115	0.00190296	3	8;2;1	8	5	RAB3A		IPI00122965	IPI00122965;IPI00807920;IPI00885980	P63011	>IPI:IPI00122965.1|SWISS-PROT:P63011|TREMBL:Q0PD63|ENSEMBL:ENSMUSP00000034301;ENSMUSP00000105717;ENSMUSP00000105719;ENSMUSP00000105720|REFSEQ:NP_001159871;NP_033027|VEGA:OTTMUSP00000018415;OTTMUSP00000018416;OTTMUSP00000018420;OTTMUSP00000025402 Tax_Id=100	-0.858273	-0.174262	1.49034	-1.26313	0.188064	0.617269	Cluster E (189)
1.21231	NaN	3.90473	4.10711	2.9298	2.8315	3.04368	3.57181	3.6075	4.33238	3.1501	3.885	2.90284	3.8301	2.81833	3.95366	2.22005	1.21412	1.07461	1.40685	2.86033	1.65514	3.7103	3.0567	116	0.00967495	10	6;6;6;6;6;6;6;5;5;5	6	4	Abi1	Isoform 1 of Abl interactor 1	IPI00798483;IPI00918951;IPI00551347;IPI00454179;IPI00918799;IPI00919052;IPI00659927;IPI00918813;IPI00918718;IPI00653749	IPI00798483;IPI00918951;IPI00551347;IPI00454179;IPI00918799;IPI00919052;IPI00659927;IPI00918813;IPI00918718;IPI00653749	Q8CBW3-1	>IPI:IPI00798483.1|SWISS-PROT:Q8CBW3-1|TREMBL:B7ZCT9|ENSEMBL:ENSMUSP00000118491|REFSEQ:NP_001070658|VEGA:OTTMUSP00000044764 Tax_Id=10090 Gene_Symbol=Abi1 Isoform 1 of Abl interactor 1;>IPI:IPI00918951.1|TREMBL:B7ZCU0|ENSEMBL:ENSMUSP00000088957|VEGA:OTTMUSP	0.762633	0.0959662	0.657937	0.370128	-1.95811	0.0714472	Cluster A (25)
NaN	4.21159	NaN	4.3956	6.1459	4.2935	7.56487	4.03486	NaN	4.02059	NaN	NaN	NaN	NaN	NaN	5.51481	NaN	7.20773	5.50267	NaN	9.3791	9.72573	12.9557	NaN	117	0.0129271	3	6;5;1	6	4	Ppm1h	Isoform 1 of Protein phosphatase 1H	IPI00620040;IPI00845733	IPI00620040;IPI00845733;IPI00329932	Q3UYC0-1	>IPI:IPI00620040.3|SWISS-PROT:Q3UYC0-1|ENSEMBL:ENSMUSP00000066561|REFSEQ:NP_001103688|VEGA:OTTMUSP00000043963 Tax_Id=10090 Gene_Symbol=Ppm1h Isoform 1 of Protein phosphatase 1H;>IPI:IPI00845733.1|SWISS-PROT:Q3UYC0-2|REFSEQ:NP_795893|VEGA:OTTMUSP00000043964	-0.814804	-0.25733	-1.02806	-0.0340152	0.383588	1.75062	Cluster B (43)
0.507357	0.803277	0.904404	0.983478	0.892698	0.907276	0.849546	1.23704	0.952835	0.947418	0.876962	0.763301	1.74624	0.784683	0.690131	0.988533	2.14169	1.00439	2.62192	NaN	0.812744	0.63597	0.864603	0.706664	118	0.0183376	2	4;4	4	4	Usp47	Isoform 1 of Ubiquitin carboxyl-terminal hydrolase 47	IPI00608091;IPI00420143	IPI00608091;IPI00420143	Q8BY87-1	>IPI:IPI00608091.1|SWISS-PROT:Q8BY87-1|TREMBL:Q32NY0|ENSEMBL:ENSMUSP00000081757 Tax_Id=10090 Gene_Symbol=Usp47 Isoform 1 of Ubiquitin carboxyl-terminal hydrolase 47;>IPI:IPI00420143.1|SWISS-PROT:Q8BY87-2|TREMBL:Q3UB96|ENSEMBL:ENSMUSP00000102264|REFSEQ:NP_5	-0.421311	-0.277888	-0.244236	-0.334869	2.00964	-0.731333	Cluster C (14)
NaN	3.06438	3.03242	2.19404	2.51383	NaN	2.24175	NaN	1.60367	2.16873	NaN	1.87963	1.8204	NaN	NaN	2.5303	0.0141625	NaN	1.14917	0.0500751	1.97804	NaN	1.36784	NaN	119	0.0320519	3	4;2;1	4	4	Kctd12	BTB/POZ domain-containing protein KCTD12	IPI00421206;IPI00968345	IPI00421206;IPI00968345;IPI00775881	Q6WVG3	>IPI:IPI00421206.1|SWISS-PROT:Q6WVG3|TREMBL:Q69ZA6|REFSEQ:NP_808383 Tax_Id=10090 Gene_Symbol=Kctd12 BTB/POZ domain-containing protein KCTD12;>IPI:IPI00968345.1|TREMBL:Q8CBQ4 Tax_Id=10090 Gene_Symbol=Kctd12 Putative uncharacterized protein	0.621078	0.463344	0.312935	0.39838	-2.02272	0.226988	Cluster A (25)
4.15541	6.8055	NaN	NaN	8.51064	5.75805	7.67814	7.77544	6.38488	3.00824	2.71842	NaN	0.137212	0.822098	1.901	NaN	4.11523	4.15041	8.1813	2.07948	7.43108	6.26527	2.27936	4.69373	120	0.00426371	2	4;2	4	4	Epdr1	Isoform 1 of Mammalian ependymin-related protein 1	IPI00316989;IPI00889272	IPI00316989;IPI00889272	Q99M71-1	>IPI:IPI00316989.7|SWISS-PROT:Q99M71-1|ENSEMBL:ENSMUSP00000002885|REFSEQ:NP_598826 Tax_Id=10090 Gene_Symbol=Epdr1 Isoform 1 of Mammalian ependymin-related protein 1;>IPI:IPI00889272.1|SWISS-PROT:Q99M71-2 Tax_Id=10090 Gene_Symbol=Epdr1 Isoform 2 of Mammalia	0.483167	0.954961	-0.236284	-1.87448	0.164782	0.50786	Cluster E (189)
NaN	0.583294	NaN	NaN	0.563539	0.586441	0.544425	0.884408	NaN	0.66291	NaN	NaN	0.250803	0.114428	NaN	0.281254	NaN	0.877347	0.580754	NaN	NaN	0.461766	NaN	NaN	121	0.00821452	4	3;3;3;3	3	3	Myo1b	myosin-Ib isoform 1	IPI00408215;IPI00124281;IPI00720223;IPI00720185	IPI00408215;IPI00124281;IPI00720223;IPI00720185	P46735-1	>IPI:IPI00408215.1|SWISS-PROT:P46735-1|TREMBL:Q7TQD7|ENSEMBL:ENSMUSP00000018561|REFSEQ:NP_001155289|VEGA:OTTMUSP00000017715 Tax_Id=10090 Gene_Symbol=Myo1b myosin-Ib isoform 1;>IPI:IPI00124281.4|TREMBL:Q3UEQ4;Q80VD8|ENSEMBL:ENSMUSP00000040447|REFSEQ:NP_0349	0.333097	0.294984	0.668534	-1.87967	0.862473	-0.279418	Cluster E (189)
6.02301	5.10621	4.69065	6.8918	6.6569	3.58346	8.50196	6.82827	10.1866	7.6476	14.8089	7.11086	4.50979	4.36148	2.2604	3.85312	6.98861	4.24484	13.9725	16.9173	10.3567	15.0047	13.1366	13.2792	122	0.00178717	3	3;3;3	3	3	Pcp4;Igsf5	Putative uncharacterized protein Pcp4	IPI00831305;IPI00875040;IPI00229996	IPI00831305;IPI00875040;IPI00229996	D3YXH0;D3YXH4	>IPI:IPI00831305.1|TREMBL:D3YXH0;D3YXH4|ENSEMBL:ENSMUSP00000109419;ENSMUSP00000109426|VEGA:OTTMUSP00000022265 Tax_Id=10090 Gene_Symbol=Pcp4 Putative uncharacterized protein Pcp4;>IPI:IPI00875040.1|TREMBL:D3YXH7|ENSEMBL:ENSMUSP00000109416 Tax_Id=10090 Gene_	-0.712314	-0.249355	0.389055	-1.42847	0.656757	1.34433	Cluster E (189)
1.77923	1.47206	1.7917	0.939673	2.6213	4.32826	NaN	3.45209	NaN	NaN	NaN	1.88993	2.46846	NaN	1.10075	3.80764	1.01542	3.61637	3.42548	1.03745	3.58757	7.23903	3.83112	3.53244	123	0.0494041	3	3;3;2	3	3	Uqcrb	Ubiquinol-cytochrome c reductase binding protein	IPI00132347;IPI00555000;IPI00121419	IPI00132347;IPI00555000;IPI00121419	Q9CQB4	>IPI:IPI00132347.1|TREMBL:Q9CQB4|ENSEMBL:ENSMUSP00000021993|REFSEQ:NP_080495 Tax_Id=10090 Gene_Symbol=Uqcrb Ubiquinol-cytochrome c reductase binding protein;>IPI:IPI00555000.2|SWISS-PROT:Q9D855 Tax_Id=10090 Gene_Symbol=Uqcrb Cytochrome b-c1 complex subunit	-1.12166	1.07938	-0.670973	0.104944	-0.678339	1.28665	Cluster E (189)
5.55803	4.61297	NaN	NaN	1.38846	2.84349	1.23472	3.58487	NaN	NaN	2.57301	NaN	3.62555	NaN	NaN	8.3647	NaN	5.85172	NaN	4.27844	5.09528	5.77134	5.80652	NaN	124	0.0441163	2	3;3	3	3	Fn3krp	Ketosamine-3-kinase	IPI00321994;IPI00943373	IPI00321994;IPI00943373	Q8K274	>IPI:IPI00321994.1|SWISS-PROT:Q8K274 Tax_Id=10090 Gene_Symbol=Fn3krp Ketosamine-3-kinase;>IPI:IPI00943373.1|TREMBL:B1ATT5;Q8BHV7|ENSEMBL:ENSMUSP00000038061|REFSEQ:NP_852085|VEGA:OTTMUSP00000004996 Tax_Id=10090 Gene_Symbol=Fn3krp ketosamine-3-kinase	0.51846	-1.54603	-0.975618	0.703748	0.492206	0.807234	Cluster D (118)
3.42513	2.57666	2.92903	NaN	1.29862	1.0954	NaN	NaN	1.35647	1.47386	1.61697	1.37529	1.8614	7.48671	32.3321	4.32676	NaN	1.23358	0.92302	NaN	NaN	NaN	NaN	1.76264	125	0.0285862	6	3;2;1;1;1;1	3	3	Amotl2	Angiomotin like 2	IPI00918866;IPI00263333	IPI00918866;IPI00263333;IPI00919094;IPI00651847;IPI00919159;IPI00919249	B8JK87	>IPI:IPI00918866.1|TREMBL:B8JK87|ENSEMBL:ENSMUSP00000121113|VEGA:OTTMUSP00000044939 Tax_Id=10090 Gene_Symbol=Amotl2 Angiomotin like 2;>IPI:IPI00263333.1|SWISS-PROT:Q8K371-1|TREMBL:B8JK80|ENSEMBL:ENSMUSP00000035121|REFSEQ:NP_062738|VEGA:OTTMUSP00000044938 T	0.647376	-0.763706	-0.485615	1.6907	-0.938511	-0.15024	Cluster D (118)
0.476599	0.802504	0.526676	0.674218	0.504999	0.3475	0.38959	0.361664	0.449297	0.608532	0.507099	0.554785	1.37525	0.96432	0.658371	0.966557	0.364445	0.76646	0.923446	0.532538	0.505561	0.617627	0.722022	0.52086	126	0.00458822	2	3;2	3	3	Pmpca	Mitochondrial-processing peptidase subunit alpha	IPI00120199;IPI00750433	IPI00120199;IPI00750433	Q9DC61	>IPI:IPI00120199.1|SWISS-PROT:Q9DC61|TREMBL:A2AIW8;Q3TTM6;Q3TY06;Q3UDE0;Q8BK51|ENSEMBL:ENSMUSP00000075762|REFSEQ:NP_775272|VEGA:OTTMUSP00000013720 Tax_Id=10090 Gene_Symbol=Pmpca Mitochondrial-processing peptidase subunit alpha;>IPI:IPI00750433.1|TREMBL:A2A	0.041377	-1.47201	-0.339865	1.62139	0.269445	-0.12034	Cluster A (25)
NaN	6.67601	2.21971	NaN	2.87944	2.60125	2.60886	4.11032	4.20486	8.07689	4.566	8.24199	2.78466	2.26516	2.37135	2.77793	12.3531	4.56308	3.12246	4.43676	2.53556	1.49218	3.18949	2.94559	127	0.0237233	2	3;2	3	3	Scrn2	Secernin-2	IPI00121931;IPI00648832	IPI00121931;IPI00648832	Q8VCA8	>IPI:IPI00121931.1|SWISS-PROT:Q8VCA8|TREMBL:A2A712|ENSEMBL:ENSMUSP00000021249|REFSEQ:NP_666139|VEGA:OTTMUSP00000001819 Tax_Id=10090 Gene_Symbol=Scrn2 Secernin-2;>IPI:IPI00648832.2|TREMBL:A2A709;Q91XF1|ENSEMBL:ENSMUSP00000116606|VEGA:OTTMUSP00000001822 Tax_	0.230535	-0.757088	1.55594	-0.948014	0.684124	-0.765492	Cluster F (32)
0.50505	0.582615	0.578302	1.13065	0.602882	0.532879	0.483536	0.892459	0.646245	0.968242	0.839208	0.527287	0.90629	1.16433	0.817127	0.647836	0.386653	0.589623	0.323667	0.46477	0.580855	0.587579	0.610724	0.935016	128	0.0467085	3	3;1;1	3	3	Eif3k	Isoform 1 of Eukaryotic translation initiation factor 3 subunit K	IPI00120322	IPI00120322;IPI00170052;IPI00762610	Q9DBZ5-1	>IPI:IPI00120322.1|SWISS-PROT:Q9DBZ5-1|ENSEMBL:ENSMUSP00000066038|REFSEQ:NP_082935 Tax_Id=10090 Gene_Symbol=Eif3k Isoform 1 of Eukaryotic translation initiation factor 3 subunit K	-0.223371	-0.32147	0.757486	1.39938	-1.51854	-0.0934876	Cluster A (25)
0.159663	0.138334	0.150283	0.237654	0.0660458	0.0828981	0.0750356	0.061954	0.0972195	0.0945716	0.0788395	0.0872372	0.245888	0.2437	0.169624	0.148282	0.179045	0.0714796	0.0631273	0.268933	0.115088	0.103817	0.108156	0.0723118	129	0.00379904	2	3;1	3	3	3110003A17Rik;Abracl	UPF0727 protein C6orf115 homolog	IPI00856307	IPI00856307;IPI00665965	Q4KML4	>IPI:IPI00856307.2|SWISS-PROT:Q4KML4|ENSEMBL:ENSMUSP00000020002|REFSEQ:NP_082716 Tax_Id=10090 Gene_Symbol=3110003A17Rik UPF0727 protein C6orf115 homolog	0.767969	-1.31518	-0.642034	1.48636	-0.0621574	-0.23496	Cluster D (118)
12.2237	7.64	5.89345	8.45523	9.10167	7.20046	9.15164	6.61419	8.68583	5.86613	4.66505	8.52951	3.65631	4.67377	4.88329	5.34102	8.75964	6.18391	21.5508	9.13493	8.87548	15.8263	9.90884	13.6049	130	0.00854873	5	20;7;3;1;1	20	3	Beta-globin;Hbbt1		IPI00831055	IPI00831055;IPI00316491;IPI00855108;IPI00555131;IPI00751307	A8DUK7	>IPI:IPI00831055.2|TREMBL:A8DUK7|ENSEMBL:ENSMUSP00000115607|VEGA:OTTMUSP00000020531 Tax_Id=10090 Gene_Symbol=- Beta-globin	0.0943457	0.118956	-0.341633	-1.68127	0.459705	1.3499	Cluster E (189)
5.97122	3.46945	3.57718	2.41179	6.02555	4.34197	4.50511	4.17484	4.22529	4.13462	4.57101	5.44455	1.51046	3.43336	4.80238	4.50532	1.96186	3.33422	1.93065	2.31707	5.10204	6.21272	7.17309	3.40298	131	0.0237515	6	22;21;21;3;2;2	22	21	Atp8a1	probable phospholipid-transporting ATPase IA isoform a	IPI00831373;IPI00466422;IPI00112776	IPI00831373;IPI00466422;IPI00112776;IPI00830483;IPI00830255;IPI00830370	Q5DTG0;Q8BR88	>IPI:IPI00831373.1|TREMBL:Q5DTG0;Q8BR88|ENSEMBL:ENSMUSP00000042215|REFSEQ:NP_001034088|VEGA:OTTMUSP00000025685 Tax_Id=10090 Gene_Symbol=Atp8a1 probable phospholipid-transporting ATPase IA isoform a;>IPI:IPI00466422.2|TREMBL:A1L332;Q52KQ7|ENSEMBL:ENSMUSP000	-0.266747	0.426261	0.406887	0.0686995	-1.7966	1.1615	Cluster A (25)
4.67618	3.00165	3.46993	4.65289	5.17813	4.7081	2.602	4.27168	4.68274	5.40132	2.74899	5.62556	3.29685	5.59222	5.17304	5.38503	3.34818	3.78	4.45236	6.28931	13.6724	17.7054	10.1324	3.39697	132	0.041002	2	20;17	20	20	Pam	Peptidyl-glycine alpha-amidating monooxygenase	IPI00323974;IPI00651793	IPI00323974;IPI00651793	P97467	>IPI:IPI00323974.7|SWISS-PROT:P97467|ENSEMBL:ENSMUSP00000057112|REFSEQ:NP_038654 Tax_Id=10090 Gene_Symbol=Pam Peptidyl-glycine alpha-amidating monooxygenase;>IPI:IPI00651793.2|TREMBL:A1L331;Q3V1A8;Q8BQ31|ENSEMBL:ENSMUSP00000095228 Tax_Id=10090 Gene_Symbol=	-0.705327	-0.432316	-0.147411	-0.0274066	-0.653705	1.96616	Cluster E (189)
0.146981	0.461617	0.547735	0.490316	NaN	NaN	NaN	0.518403	0.102369	0.205859	NaN	NaN	0.887311	0.471676	0.372967	0.505612	0.246621	NaN	NaN	0.228535	0.348408	0.200072	0.203227	0.15634	133	0.0321081	10	2;2;2;2;1;1;1;1;1;1	2	2	LOC100045157;Rpl36-ps3;Rpl36		IPI00474487;IPI00849174;IPI00869475;IPI00463297;IPI00113713;IPI00956939;IPI00230679;IPI00351871;IPI00755959;IPI00889996	IPI00474487;IPI00849174;IPI00869475;IPI00463297;IPI00113713;IPI00956939;IPI00230679;IPI00351871;IPI00755959;IPI00889996	D3YW41	>IPI:IPI00474487.1|TREMBL:D3YW41|ENSEMBL:ENSMUSP00000082867|REFSEQ:XP_001473913;XP_001480355 Tax_Id=10090 Gene_Symbol=LOC100045157;Rpl36-ps3 60S ribosomal protein L36;>IPI:IPI00849174.1|REFSEQ:XP_001480122;XP_001480771 Tax_Id=10090 Gene_Symbol=Gm4604 simil	0.803713	0.961234	-1.37397	0.851668	-0.471556	-0.771091	Cluster D (118)
1.14641	1.47284	NaN	NaN	1.4778	1.46323	1.28732	1.57067	1.34606	1.10725	1.28967	1.30482	0.485036	0.574845	1.41309	0.539549	NaN	1.48943	0.96432	NaN	1.73883	1.34041	1.72203	1.32977	134	0.00875377	3	2;2;0	13	2	Cyfip1	Isoform 1 of Cytoplasmic FMR1-interacting protein 1	IPI00330476;IPI00831544	IPI00330476;IPI00831544;IPI00473355	Q7TMB8-1	>IPI:IPI00330476.3|SWISS-PROT:Q7TMB8-1|ENSEMBL:ENSMUSP00000032629|REFSEQ:NP_001158133;NP_035500 Tax_Id=10090 Gene_Symbol=Cyfip1 Isoform 1 of Cytoplasmic FMR1-interacting protein 1;>IPI:IPI00831544.1|SWISS-PROT:Q7TMB8-2|ENSEMBL:ENSMUSP00000082353|REFSEQ:NP_	0.29075	0.622808	0.286222	-1.98382	0.0736053	0.710431	Cluster E (189)
3.93005	2.291	3.50853	3.32347	4.38347	5.58254	4.88543	NaN	4.34405	3.10936	4.02188	4.0783	2.18469	1.81505	2.43611	3.26808	2.90901	NaN	6.12145	2.67494	NaN	10.3331	5.65259	2.90563	135	0.0490176	3	2;1;1	3	2	Slc4a10	Isoform 1 of Sodium-driven chloride bicarbonate exchanger	IPI00752501;IPI00227302;IPI00555118	IPI00752501;IPI00227302;IPI00555118	Q5DTL9-1	>IPI:IPI00752501.2|SWISS-PROT:Q5DTL9-1|TREMBL:B1AWV8|ENSEMBL:ENSMUSP00000108099|VEGA:OTTMUSP00000013681 Tax_Id=10090 Gene_Symbol=Slc4a10 Isoform 1 of Sodium-driven chloride bicarbonate exchanger;>IPI:IPI00227302.6|TREMBL:B1AWV9;Q8C943|ENSEMBL:ENSMUSP000000	-0.240837	0.836649	0.272438	-1.42064	-0.723064	1.27545	Cluster E (189)
1.74795	0.795292	2.15592	3.75136	5.12006	4.1088	3.97093	5.60853	4.18813	6.60502	4.77076	4.53022	1.94496	1.99605	2.43197	3.15696	1.2313	4.00593	1.7477	6.0757	4.81928	4.12405	2.84156	3.58141	136	0.0242984	2	3;2	6	2	Kras	Isoform 2B of GTPase KRas	IPI00134941;IPI00113248	IPI00134941;IPI00113248	P32883-2	>IPI:IPI00134941.1|SWISS-PROT:P32883-2|TREMBL:Q3U2W7;Q5J7N1|ENSEMBL:ENSMUSP00000032399|REFSEQ:NP_067259|VEGA:OTTMUSP00000025006;OTTMUSP00000042608 Tax_Id=10090 Gene_Symbol=Kras Isoform 2B of GTPase KRas;>IPI:IPI00113248.1|SWISS-PROT:P32883-1|TREMBL:Q0VDV7|	-1.24906	1.01001	1.04545	-0.916419	-0.435336	0.545351	Cluster E (189)
3.76011	4.18375	4.3779	4.15731	5.2751	6.11135	5.98767	2.28284	5.27065	5.59973	4.86121	5.88616	1.94829	3.20195	3.7294	3.47162	4.1449	3.77701	4.29997	8.48176	5.80652	7.44325	6.55222	8.46955	137	0.0131867	3	28;24;24	28	18	Atp2b4	Plasma membrane Ca++ transporting ATPase 4 variant x/e	IPI00463589;IPI00751474;IPI00750917	IPI00463589;IPI00751474;IPI00750917	D1FNM8;Q6Q476	>IPI:IPI00463589.2|TREMBL:D1FNM8;Q6Q476|ENSEMBL:ENSMUSP00000083673;ENSMUSP00000116941|REFSEQ:NP_001161421|VEGA:OTTMUSP00000021380 Tax_Id=10090 Gene_Symbol=Atp2b4 Plasma membrane Ca++ transporting ATPase 4 variant x/e;>IPI:IPI00751474.1|TREMBL:Q6Q477|ENSEMB	-0.546091	0.581823	0.453595	-1.39246	-0.499944	1.40308	Cluster E (189)
0.173977	0.336893	0.182003	0.0771605	0.102096	0.0802504	0.0839631	0.0804894	0.270248	0.204219	0.258045	0.25057	NaN	0.117705	0.166257	0.10926	0.146443	0.151384	0.165483	0.0737246	0.0416788	0.0925155	0.162064	0.118167	138	0.0178535	5	17;9;1;1;1	17	17	Mcm7	Putative uncharacterized protein	IPI00126396;IPI00857053	IPI00126396;IPI00857053;IPI00856765;IPI00856825;IPI00857062	Q61881	>IPI:IPI00126396.2|SWISS-PROT:Q61881|TREMBL:Q3U4T8;Q3UDI8;Q3V122|ENSEMBL:ENSMUSP00000000505|REFSEQ:NP_032594|VEGA:OTTMUSP00000025921 Tax_Id=10090 Gene_Symbol=Mcm7 Putative uncharacterized protein;>IPI:IPI00857053.1|TREMBL:D3Z6N3|ENSEMBL:ENSMUSP00000116131|	0.635299	-1.27792	1.51969	-0.388651	0.193689	-0.682106	Cluster F (32)
11.7687	3.444	4.35616	4.24088	8.77424	7.03284	5.567	7.28438	8.65276	9.5057	5.40891	8.83783	3.91773	4.40122	5.66701	4.89716	8.24742	6.4658	7.74293	7.76639	6.88468	12.7416	11.1445	13.9655	139	0.0120835	3	17;11;11	18	17	Ldhb	L-lactate dehydrogenase B chain	IPI00229510;IPI00280156;IPI00776197	IPI00229510;IPI00280156;IPI00776197	P16125	>IPI:IPI00229510.5|SWISS-PROT:P16125|TREMBL:Q5M8R7|ENSEMBL:ENSMUSP00000032373|REFSEQ:NP_032518|VEGA:OTTMUSP00000017612 Tax_Id=10090 Gene_Symbol=Ldhb L-lactate dehydrogenase B chain;>IPI:IPI00280156.2|REFSEQ:XP_904967 Tax_Id=10090 Gene_Symbol=Gm5514 hypothe	-1.25107	0.065711	0.582886	-1.05203	0.272611	1.3819	Cluster E (189)
6.90417	4.44504	3.94929	2.9663	5.21023	6.18735	6.25821	3.40229	2.79798	3.77929	4.98604	5.56297	1.8568	4.66113	4.5159	4.60469	4.34122	4.33201	12.5534	5.1435	7.05816	9.14244	8.31117	9.37823	140	0.0499911	8	17;17;17;11;2;2;2;1	17	16	Trim2	Putative uncharacterized protein	IPI00776324;IPI00776240;IPI00113430;IPI00406721	IPI00776324;IPI00776240;IPI00113430;IPI00406721;IPI00956915;IPI00459766;IPI00776398;IPI00956960	Q3URK9;Q5DU27	>IPI:IPI00776324.1|TREMBL:Q3URK9;Q5DU27|ENSEMBL:ENSMUSP00000049902;ENSMUSP00000103322|VEGA:OTTMUSP00000019078 Tax_Id=10090 Gene_Symbol=Trim2 Putative uncharacterized protein;>IPI:IPI00776240.1|TREMBL:Q3TPI3;Q3UHH4|ENSEMBL:ENSMUSP00000103323|VEGA:OTTMUSP000	-0.771745	0.33032	-0.643275	-0.464676	-0.335557	1.88493	Cluster B (43)
1.46718	0.0980777	0.64587	NaN	4.02091	NaN	5.69508	0.672631	2.35638	1.49298	2.07207	0.604778	2.59713	5.11797	3.33912	7.17103	5.51694	4.20928	NaN	4.64792	0.747161	5.64908	4.65289	4.94658	141	0.0320224	3	15;13;13	15	15	Ptprn2	receptor-type tyrosine-protein phosphatase N2 precursor	IPI00928012;IPI00118191;IPI00853969	IPI00928012;IPI00118191;IPI00853969	A3KN68;Q1RLJ1;Q3UU93;Q571D4;Q70FG5	>IPI:IPI00928012.1|TREMBL:A3KN68;Q1RLJ1;Q3UU93;Q571D4;Q70FG5|ENSEMBL:ENSMUSP00000064046|REFSEQ:NP_035345 Tax_Id=10090 Gene_Symbol=Ptprn2 receptor-type tyrosine-protein phosphatase N2 precursor;>IPI:IPI00118191.2|SWISS-PROT:P80560 Tax_Id=10090 Gene_Symbol=P	-1.80701	0.480918	-0.553588	0.515605	0.662223	0.70185	Cluster B (43)
NaN	0.957488	NaN	0.594212	3.35199	3.14961	1.84094	1.37624	2.57619	5.35332	2.59909	2.93401	1.1617	2.68738	2.03335	3.72689	1.62731	2.55931	NaN	1.14145	1.01388	1.20353	0.491111	0.229316	142	0.00291394	2	17;2	17	15	Acsbg1	Long-chain-fatty-acid--CoA ligase ACSBG1	IPI00453834	IPI00453834;IPI00886285	Q99PU5	>IPI:IPI00453834.2|SWISS-PROT:Q99PU5|ENSEMBL:ENSMUSP00000034822|REFSEQ:NP_444408|VEGA:OTTMUSP00000039208 Tax_Id=10090 Gene_Symbol=Acsbg1 Long-chain-fatty-acid--CoA ligase ACSBG1	-1.18025	0.734986	0.961016	0.686059	0.0884427	-1.29025	Cluster C (14)
7.15768	8.10373	6.35082	3.20072	7.71605	7.09623	7.54546	6.5028	4.879	6.30596	5.56731	5.27732	4.41989	7.01508	7.30034	10.1344	3.18939	3.97425	3.39397	4.93267	7.97321	8.21153	8.55066	8.55213	143	0.00407377	3	14;7;5	14	14	Cpe	Carboxypeptidase E	IPI00119152;IPI00849398	IPI00119152;IPI00849398;IPI00750192	Q00493	>IPI:IPI00119152.1|SWISS-PROT:Q00493|TREMBL:Q543R4|ENSEMBL:ENSMUSP00000048555|REFSEQ:NP_038522 Tax_Id=10090 Gene_Symbol=Cpe Carboxypeptidase E;>IPI:IPI00849398.1|REFSEQ:XP_001476247 Tax_Id=10090 Gene_Symbol=LOC100046434 similar to carboxypeptidase E	0.262926	0.539591	-0.474515	0.464356	-1.78992	0.997558	Cluster A (25)
33.5785	16.4349	9.44822	8.94774	32.4623	28.1065	20.2094	9.77422	14.9185	10.5148	14.184	14.4766	9.85416	9.997	11.7845	11.6784	22.1214	27.2309	45.901	17.5356	28.0277	26.3553	27.2978	51.0699	144	0.00897493	3	14;11;8	14	14	Plp1	Isoform 1 of Myelin proteolipid protein	IPI00263013;IPI00121091;IPI00230610	IPI00263013;IPI00121091;IPI00230610	P60202-1	>IPI:IPI00263013.4|SWISS-PROT:P60202-1|TREMBL:Q3UYM8|ENSEMBL:ENSMUSP00000033800|REFSEQ:NP_035253|VEGA:OTTMUSP00000017800 Tax_Id=10090 Gene_Symbol=Plp1 Isoform 1 of Myelin proteolipid protein;>IPI:IPI00121091.1|TREMBL:Q62079|ENSEMBL:ENSMUSP00000033801 Tax_I	-0.880354	0.734729	-0.532394	-1.23553	0.807897	1.10565	Cluster E (189)
8.72677	5.03322	3.74939	4.83629	8.32432	8.33056	8.41397	4.7694	8.16393	6.66178	6.69165	10.5252	3.14031	3.92049	6.89988	4.3352	6.18468	6.69523	6.40246	2.79252	8.06126	12.0308	11.1531	16.0195	145	0.00579926	2	20;7	20	13	Syt1	Synaptotagmin-1	IPI00129618	IPI00129618;IPI00750142	P46096	>IPI:IPI00129618.1|SWISS-PROT:P46096|TREMBL:Q3TPT3|ENSEMBL:ENSMUSP00000063293;ENSMUSP00000100912|REFSEQ:NP_033332|VEGA:OTTMUSP00000017428;OTTMUSP00000021532 Tax_Id=10090 Gene_Symbol=Syt1 Synaptotagmin-1	-0.827641	0.581394	0.260362	-1.31112	-0.172791	1.4698	Cluster E (189)
0.0356595	0.179804	0.156233	0.111307	0.0572475	0.0548727	0.037723	0.0306589	0.0602991	0.0450755	0.0826105	0.053339	0.326211	0.0668628	0.0576968	0.125862	0.0679255	0.0622743	0.14624	0.0854555	0.0358603	0.0323855	0.0272398	0.0459116	146	0.0192546	10	13;13;13;13;13;13;13;13;13;13	13	13	LOC674678;Hist1h4a; Hist1h4b; Hist1h4c; Hist1h4d; Hist1h4f; Hist1h4h; Hist1h4i; Hist1h4j; Hist1h4m; Hist2h4a; Hist4h4	similar to histone H4	IPI00623776;IPI00624840;IPI00624933;IPI00844736;IPI00329998;IPI00621374;IPI00621789;IPI00874920;IPI00876005;IPI00407339	IPI00623776;IPI00624840;IPI00624933;IPI00844736;IPI00329998;IPI00621374;IPI00621789;IPI00874920;IPI00876005;IPI00407339	Q6PDS7;P02304;Q3V066;P02305;Q2M2Q5;Q9D0C9;A4QMY0;B2RTM0;A4FUP8;Q811M0;Q9D6Q8;Q0VDL9;Q61667;A0AUM5;Q6B822;P62806;Q5T006	>IPI:IPI00623776.3|REFSEQ:XP_981474 Tax_Id=10090 Gene_Symbol=LOC674678 similar to histone H4;>IPI:IPI00624840.2|ENSEMBL:ENSMUSP00000078039;ENSMUSP00000089340 Tax_Id=10090 Gene_Symbol=- 12 kDa protein;>IPI:IPI00624933.1|ENSEMBL:ENSMUSP00000077653 Tax_Id=100	1.41583	-0.750688	-0.302086	0.677011	0.298927	-1.339	Cluster D (118)
2.16338	2.35018	2.52793	2.6651	NaN	4.48692	2.98187	NaN	NaN	NaN	NaN	1.91351	NaN	NaN	NaN	9.48857	4.27004	3.39743	NaN	2.23714	6.68404	2.8701	5.0875	5.43124	147	0.0452432	4	13;13;1;1	13	13	Sbf1	myotubularin-related protein 5 isoform 1	IPI00752390;IPI00875821	IPI00752390;IPI00875821;IPI00944186;IPI00918644	B2RXX4	>IPI:IPI00752390.4|TREMBL:B2RXX4|ENSEMBL:ENSMUSP00000080149;ENSMUSP00000118107|REFSEQ:NP_001164032|VEGA:OTTMUSP00000043337 Tax_Id=10090 Gene_Symbol=Sbf1 myotubularin-related protein 5 isoform 1;>IPI:IPI00875821.1|SWISS-PROT:Q6ZPE2|TREMBL:B2RXQ1;B7ZWK2;D3Z1	-0.767207	-0.0550266	-1.19181	1.61743	-0.184579	0.581195	Cluster B (43)
5.46896	3.4125	2.88792	5.5267	12.6515	5.95593	7.34916	6.8861	4.60448	3.93561	2.42571	2.83334	0.614704	3.23457	2.86911	3.88485	3.60321	6.6836	3.99026	4.11879	5.0449	9.20895	6.25352	7.48447	148	0.00736278	2	13;13	21	13	Pygm	Glycogen phosphorylase, muscle form	IPI00225275;IPI00831057	IPI00225275;IPI00831057	Q9WUB3	>IPI:IPI00225275.5|SWISS-PROT:Q9WUB3|ENSEMBL:ENSMUSP00000047564|REFSEQ:NP_035354|VEGA:OTTMUSP00000020157 Tax_Id=10090 Gene_Symbol=Pygm Glycogen phosphorylase, muscle form;>IPI:IPI00831057.1|TREMBL:Q9CTZ0|ENSEMBL:ENSMUSP00000109111|VEGA:OTTMUSP00000023596 T	-0.134358	1.26123	-0.854863	-1.11176	-0.312199	1.15195	Cluster E (189)
8.19001	3.2281	3.66367	5.73197	4.02917	1.86189	0.992162	3.46069	1.80356	2.32369	1.31377	1.33797	4.12031	6.30636	4.45117	4.97043	3.96259	2.17865	3.53995	6.05804	2.88292	NaN	3.36157	1.77911	149	0.00769536	3	13;12;2	13	13	Enpp6	Ectonucleotide pyrophosphatase/phosphodiesterase family member 6	IPI00308077;IPI00886258	IPI00308077;IPI00886258;IPI00885765	Q8BGN3	>IPI:IPI00308077.6|SWISS-PROT:Q8BGN3|ENSEMBL:ENSMUSP00000044608|REFSEQ:NP_796278|VEGA:OTTMUSP00000039732 Tax_Id=10090 Gene_Symbol=Enpp6 Ectonucleotide pyrophosphatase/phosphodiesterase family member 6;>IPI:IPI00886258.1|TREMBL:D3YU63|ENSEMBL:ENSMUSP0000011	0.91588	-0.488402	-1.65576	0.977861	0.436266	-0.185842	Cluster D (118)
6.63746	3.53382	3.05652	4.45991	22.979	9.58589	11.2633	5.84727	7.7676	6.37349	4.09366	6.64894	3.36146	4.31369	9.81065	NaN	5.52364	4.0858	4.46428	5.86338	8.25696	5.44395	11.0725	15.3643	150	0.0259622	4	13;12;12;13	26	13	Atp2b3	ATPase, Ca++ transporting, plasma membrane 3	IPI00776035;IPI00265299;IPI00621162;IPI00785299	IPI00776035;IPI00265299;IPI00621162;IPI00785299	A2ALL9	>IPI:IPI00776035.1|TREMBL:A2ALL9|ENSEMBL:ENSMUSP00000110123|VEGA:OTTMUSP00000019514 Tax_Id=10090 Gene_Symbol=Atp2b3 ATPase, Ca++ transporting, plasma membrane 3;>IPI:IPI00265299.3|TREMBL:Q0VF55|ENSEMBL:ENSMUSP00000085775|REFSEQ:NP_796210|VEGA:OTTMUSP000000	-1.07703	1.27586	0.132342	-0.873966	-0.529702	1.0725	Cluster E (189)
0.0963205	0.050857	0.043191	0.128763	0.0406521	0.0232072	0.0293971	0.0256174	0.0714898	0.0685589	0.0666356	0.119031	0.0322186	0.0255787	0.0464382	0.0294464	0.0881368	0.0351247	0.040334	0.0842602	0.0633031	0.0841255	0.0272762	0.0602083	151	0.00902322	8	13;11;4;4;4;4;1;1	13	13	Gm10259;Kpna2;Gm10184;Kpna2; Rch1		IPI00124973;IPI00648356	IPI00124973;IPI00648356;IPI00850852;IPI00853964;IPI00857704;IPI00648623;IPI00649538;IPI00857980	P52293	>IPI:IPI00124973.1|SWISS-PROT:P52293|TREMBL:Q52L97;Q641N9|ENSEMBL:ENSMUSP00000018506|REFSEQ:NP_034785;XP_001473221;XP_001481264|VEGA:OTTMUSP00000003739 Tax_Id=10090 Gene_Symbol=Gm10259;Kpna2;Gm10184 Importin subunit alpha-2;>IPI:IPI00648356.2|REFSEQ:XP_001	0.816368	-1.40441	0.81702	-1.13051	0.382782	0.518745	Cluster E (189)
5.16716	3.93794	4.80631	NaN	0.444425	1.59543	2.71976	2.09916	0.964506	0.839349	2.99832	4.15403	2.64347	2.66631	3.71816	2.81714	4.25062	2.96551	7.4366	4.56559	7.77303	7.29235	3.38478	8.48464	152	0.00728618	3	12;12;4	12	12	Wdr47	WD repeat-containing protein 47	IPI00330193;IPI00890345	IPI00330193;IPI00890345;IPI00648495	Q8CGF6	>IPI:IPI00330193.3|SWISS-PROT:Q8CGF6 Tax_Id=10090 Gene_Symbol=Wdr47 WD repeat-containing protein 47;>IPI:IPI00890345.1|TREMBL:A2AGC7;Q8C8E3;Q8CEH9|ENSEMBL:ENSMUSP00000057482|REFSEQ:NP_852065|VEGA:OTTMUSP00000007713 Tax_Id=10090 Gene_Symbol=Wdr47 WD repeat-	0.625314	-1.01797	-1.14286	-0.33065	0.477042	1.38913	Cluster D (118)
NaN	5.49028	3.64007	6.32151	NaN	5.6101	8.94215	5.56793	5.45971	7.75916	4.50979	9.86875	3.22342	5.06868	2.68514	2.96727	2.08325	4.34915	5.00902	1.87164	6.24961	8.82535	NaN	NaN	153	0.0202154	2	11;8	11	11	Acsf2	Acyl-CoA synthetase family member 2, mitochondrial	IPI00122633;IPI00351472	IPI00122633;IPI00351472	Q8VCW8	>IPI:IPI00122633.3|SWISS-PROT:Q8VCW8|ENSEMBL:ENSMUSP00000099453|REFSEQ:NP_722502|VEGA:OTTMUSP00000001958 Tax_Id=10090 Gene_Symbol=Acsf2 Acyl-CoA synthetase family member 2, mitochondrial;>IPI:IPI00351472.1|TREMBL:D3YV47|ENSEMBL:ENSMUSP00000053276 Tax_Id=10	0.296288	0.352635	0.740392	-1.20168	-1.27238	1.08475	Cluster E (189)
17.8878	8.89759	9.56755	7.3497	11.5052	15.0313	10.7949	12.3988	11.8153	12.2729	11.0829	14.1397	5.83158	5.91646	12.6764	8.31462	5.45435	9.35454	19.6522	9.37031	16.3838	23.571	20.389	18.0897	154	0.0175852	5	11;11;11;8;4	11	11	Prdx5	Isoform Mitochondrial of Peroxiredoxin-5, mitochondrial	IPI00129517;IPI00969326;IPI00759999;IPI00475031	IPI00129517;IPI00969326;IPI00759999;IPI00475031;IPI00474055	P99029-1	>IPI:IPI00129517.1|SWISS-PROT:P99029-1|TREMBL:Q3U7H9;Q3UWS9|ENSEMBL:ENSMUSP00000025904|REFSEQ:NP_036151|VEGA:OTTMUSP00000023383 Tax_Id=10090 Gene_Symbol=Prdx5 Isoform Mitochondrial of Peroxiredoxin-5, mitochondrial;>IPI:IPI00969326.1|TREMBL:Q91YU9|ENSEMBL:	-0.486512	0.268508	0.292482	-1.28856	-0.443732	1.65782	Cluster E (189)
3.13962	2.84051	2.6222	2.95832	7.91264	9.36242	6.05951	5.5374	2.30974	6.14704	6.99888	1.98161	2.75103	4.71054	3.56608	4.66766	3.80532	4.49256	6.43252	3.15956	4.47648	6.12933	6.62866	8.54482	155	0.0153523	4	10;10;9;8	10	10	Sept3; Sep3	Isoform 1 of Neuronal-specific septin-3	IPI00845776;IPI00808312;IPI00761331;IPI00554848	IPI00845776;IPI00808312;IPI00761331;IPI00554848	Q9Z1S5-1	>IPI:IPI00845776.1|SWISS-PROT:Q9Z1S5-1|ENSEMBL:ENSMUSP00000112124 Tax_Id=10090 Gene_Symbol=Sept3 Isoform 1 of Neuronal-specific septin-3;>IPI:IPI00808312.2|SWISS-PROT:Q9Z1S5-2|ENSEMBL:ENSMUSP00000023095|REFSEQ:NP_036019 Tax_Id=10090 Gene_Symbol=Sept3 Isofo	-1.31721	1.31159	-0.525466	-0.28542	-0.245118	1.06161	Cluster E (189)
8.63036	4.74834	5.27343	5.41418	10.3009	10.224	8.28706	7.80762	10.1152	10.1909	10.2607	11.517	4.48893	6.16789	8.34446	4.9586	4.98157	5.60569	12.1115	6.53168	9.7542	12.8396	11.5072	10.7281	156	0.00197785	3	16;1;1	16	1	Gnao1	Isoform Alpha-1 of Guanine nucleotide-binding protein G(o) subunit	IPI00230192	IPI00230192;IPI00928543;IPI00927995	P18872-1	>IPI:IPI00230192.5|SWISS-PROT:P18872-1|TREMBL:Q543S2|ENSEMBL:ENSMUSP00000034198;ENSMUSP00000114144|REFSEQ:NP_034438|VEGA:OTTMUSP00000046457;OTTMUSP00000046458 Tax_Id=10090 Gene_Symbol=Gnao1 Isoform Alpha-1 of Guanine nucleotide-binding protein G(o) subunit	-1.05098	0.594875	0.913206	-0.946915	-0.674605	1.16442	Cluster E (189)
NaN	2.45507	2.46378	4.03877	NaN	NaN	2.38385	4.99251	2.67996	3.27579	2.80057	2.50652	1.14508	1.20257	1.87136	2.00469	NaN	6.83901	2.40743	4.65528	4.64382	3.16556	5.52303	NaN	157	0.0102358	2	11;8	11	1	Psd3	PH and SEC7 domain-containing protein 3 isoform 3	IPI00881789;IPI00761957	IPI00881789;IPI00761957	E9PUC5	>IPI:IPI00881789.1|ENSEMBL:ENSMUSP00000112545|REFSEQ:NP_081902|VEGA:OTTMUSP00000036410 Tax_Id=10090 Gene_Symbol=Psd3 PH and SEC7 domain-containing protein 3 isoform 3;>IPI:IPI00761957.1|TREMBL:Q8C0E9|ENSEMBL:ENSMUSP00000060306|VEGA:OTTMUSP00000036411 Tax_I	-0.470059	0.310225	-0.224093	-1.62006	1.00485	0.999137	Cluster E (189)
22.4623	8.77039	9.74469	5.08673	6.6921	3.88908	10.8103	3.24507	13.7659	14.1689	16.7695	35.7948	3.16857	4.58968	5.69606	5.87924	3.42783	14.1585	9.0269	6.37837	4.78011	4.10897	4.98157	1.43441	158	0.00409062	2	6;2	6	1	Syp	Syp protein	IPI00756139	IPI00756139;IPI00775883	A4FUR8	>IPI:IPI00756139.1|TREMBL:A4FUR8|ENSEMBL:ENSMUSP00000033484;ENSMUSP00000112336 Tax_Id=10090 Gene_Symbol=Syp Syp protein	0.567835	-0.691607	1.65092	-0.686857	0.149453	-0.989745	Cluster F (32)
0.146987	0.208538	0.133117	0.220022	0.130823	0.140485	0.0976277	0.0826515	0.235538	0.268104	0.161964	0.286944	0.10985	0.165752	0.107881	0.166226	0.233454	0.753352	0.138691	0.323196	0.127049	0.15799	0.0779849	0.120852	159	0.00766981	1	20	20	20	Mcm6	DNA replication licensing factor MCM6	IPI00123881	IPI00123881	P97311	>IPI:IPI00123881.1|SWISS-PROT:P97311|TREMBL:Q3UC10;Q3ULG5;Q542I2;Q8C5L1|ENSEMBL:ENSMUSP00000027601|REFSEQ:NP_032593 Tax_Id=10090 Gene_Symbol=Mcm6 DNA replication licensing factor MCM6	0.103111	-1.06394	1.06663	-0.59123	1.30392	-0.81849	Cluster F (32)
6.96427	6.53125	4.70898	3.48651	6.13949	6.01215	5.25376	4.04793	3.93639	3.82263	3.66973	4.91328	4.58253	5.23917	8.22233	8.09258	4.07764	5.01555	5.30588	7.10126	7.49625	7.80275	8.48536	10.3087	160	0.00759236	1	18	18	18	Ndufa10	NADH dehydrogenase [ubiquinone] 1 alpha subcomplex subunit 10, mitochondrial	IPI00116748	IPI00116748	Q99LC3	>IPI:IPI00116748.1|SWISS-PROT:Q99LC3|ENSEMBL:ENSMUSP00000027478|REFSEQ:NP_077159|VEGA:OTTMUSP00000024348 Tax_Id=10090 Gene_Symbol=Ndufa10 NADH dehydrogenase [ubiquinone] 1 alpha subcomplex subunit 10, mitochondrial	-0.0862443	-0.032127	-1.53773	0.565598	-0.380071	1.47057	Cluster B (43)
5.36078	1.76697	3.08566	3.46681	4.05927	4.59685	8.52297	5.41301	4.94511	5.53986	6.56901	5.76635	2.20085	2.58725	5.40365	4.45434	2.60308	5.42888	5.91052	3.57194	9.59049	10.9261	8.7222	6.08162	161	0.00687039	1	15	15	15	Flot1	Flotillin-1	IPI00117181	IPI00117181	O08917	>IPI:IPI00117181.1|SWISS-PROT:O08917|TREMBL:Q3TJS0;Q540I4;Q6Y9S2|ENSEMBL:ENSMUSP00000001569|REFSEQ:NP_032053 Tax_Id=10090 Gene_Symbol=Flot1 Flotillin-1	-1.02552	0.0881517	0.417735	-0.927263	-0.240782	1.68768	Cluster E (189)
3.11769	3.83862	4.49378	5.18807	9.18274	5.7607	3.33244	2.33263	NaN	4.44444	NaN	1.96171	2.2777	1.73439	NaN	1.75534	5.54754	3.42759	2.39814	3.89848	10.2896	7.78089	6.49773	4.57854	162	0.0154133	1	15	15	15	Ptprn	Receptor-type tyrosine-protein phosphatase-like N	IPI00313306	IPI00313306	Q60673	>IPI:IPI00313306.5|SWISS-PROT:Q60673|TREMBL:A6MDD2;Q3UTI6;Q5DTQ3;Q64500;Q6NVE2;Q6P3E6;Q925J6;Q925J7;Q99PH5|ENSEMBL:ENSMUSP00000027404|REFSEQ:NP_033011 Tax_Id=10090 Gene_Symbol=Ptprn Receptor-type tyrosine-protein phosphatase-like N	0.265567	0.380883	-0.470093	-1.59152	-0.00975088	1.42491	Cluster E (189)
9.45537	7.01656	6.69299	4.60851	1.89279	2.83495	3.94322	3.32557	5.84078	4.25279	5.84488	5.08285	2.55076	4.46468	6.5963	5.02361	4.13856	5.32822	7.15257	10.9543	4.16979	4.73395	10.1999	4.71054	163	0.0294411	1	15	15	15	Tppp	Tubulin polymerization-promoting protein	IPI00119067	IPI00119067	Q7TQD2	>IPI:IPI00119067.3|SWISS-PROT:Q7TQD2|TREMBL:Q3URG1|ENSEMBL:ENSMUSP00000022057|REFSEQ:NP_878259|VEGA:OTTMUSP00000034779 Tax_Id=10090 Gene_Symbol=Tppp Tubulin polymerization-promoting protein	1.11367	-1.7422	0.298003	-0.200702	0.742215	-0.210991	Cluster F (32)
0.241284	0.372745	0.656901	0.550085	0.0171697	0.18595	0.0072759	0.0537346	0.372787	0.262281	0.0973141	0.197332	NaN	0.0735456	0.200136	0.0197029	0.883314	NaN	0.748279	0.394011	0.0287803	0.592382	0.103142	0.112804	164	0.0078825	1	14	14	14	Mcm2	Putative uncharacterized protein	IPI00323820	IPI00323820	P97310	>IPI:IPI00323820.4|SWISS-PROT:P97310|TREMBL:Q3UJN1;Q3UK39|ENSEMBL:ENSMUSP00000061923|REFSEQ:NP_032590 Tax_Id=10090 Gene_Symbol=Mcm2 Putative uncharacterized protein	0.858507	-1.40815	0.281054	-0.666292	1.27989	-0.345008	Cluster F (32)
10.5274	4.04629	5.63857	6.85401	5.17598	3.68514	4.72299	3.23572	2.91239	1.97355	1.83739	2.77778	3.27097	5.90912	7.70179	9.2268	4.44425	2.57136	3.63994	4.30979	10.2541	5.28653	6.79301	4.92975	165	0.00155827	1	13	13	13	Camkv	CaM kinase-like vesicle-associated protein	IPI00122486	IPI00122486	Q3UHL1	>IPI:IPI00122486.3|SWISS-PROT:Q3UHL1|ENSEMBL:ENSMUSP00000040430|REFSEQ:NP_663596 Tax_Id=10090 Gene_Symbol=Camkv CaM kinase-like vesicle-associated protein	0.744392	-0.255788	-1.70427	0.949371	-0.386055	0.652353	Cluster D (118)
0.0626724	0.0540686	0.173082	0.113543	0.0681245	0.0646371	0.0393252	0.0474969	0.100391	0.0548787	0.0926956	0.19223	0.0280584	0.0720098	0.053376	0.0373134	0.0734322	0.0942329	0.0872829	0.111862	0.037165	0.0324055	0.0374658	0.0387402	166	0.00365868	1	14	14	13	Hmgb2	High mobility group protein B2	IPI00462291	IPI00462291	P30681	>IPI:IPI00462291.5|SWISS-PROT:P30681|TREMBL:Q3U566;Q3UAZ7;Q9CT19|ENSEMBL:ENSMUSP00000065940|REFSEQ:NP_032278 Tax_Id=10090 Gene_Symbol=Hmgb2 High mobility group protein B2	0.690807	-0.354844	1.02451	-0.893108	0.87094	-1.33831	Cluster F (32)
17.2473	7.98722	10.52	7.07964	17.8881	13.9954	13.9972	12.388	13.5366	13.4181	9.41088	12.6634	8.91504	11.3964	19.5944	14.4038	9.56389	11.5064	15.5188	9.13242	15.7689	21.3954	22.9779	18.1015	167	0.0351011	1	13	13	13	Pcsk1n	ProSAAS	IPI00135604	IPI00135604	Q9QXV0	>IPI:IPI00135604.5|SWISS-PROT:Q9QXV0|TREMBL:B1AUA4|ENSEMBL:ENSMUSP00000040342|REFSEQ:NP_038920|VEGA:OTTMUSP00000019553 Tax_Id=10090 Gene_Symbol=Pcsk1n ProSAAS	-1.27583	0.336765	0.0657348	-4.55461e-05	-0.761879	1.63526	Cluster E (189)
0.232596	0.18904	0.220658	NaN	0.503246	0.175738	0.0909091	0.0859254	0.738989	0.33094	0.140003	0.379838	NaN	0.0267008	0.111549	0.0200353	0.203994	0.131737	0.109976	0.118447	0.0395632	0.128222	0.290968	0.182625	168	0.021798	1	11	11	11	Mcm4	DNA replication licensing factor MCM4	IPI00117016	IPI00117016	P49717	>IPI:IPI00117016.1|SWISS-PROT:P49717|TREMBL:Q3UA65;Q3UXG9;Q542F4;Q5DTS8;Q76NI2;Q8C1Z0;Q921D5;Q9D077|ENSEMBL:ENSMUSP00000023353|REFSEQ:NP_032591 Tax_Id=10090 Gene_Symbol=Mcm4 DNA replication licensing factor MCM4	0.596756	-0.0406598	1.13926	-1.81925	-0.0541482	0.178038	Cluster E (189)
3.49956	3.86533	3.00039	2.21381	1.87501	1.18514	2.1019	0.904732	2.41377	2.97194	2.13922	1.68856	3.49993	2.66731	3.99696	3.76605	3.45244	1.81732	1.68725	4.28119	3.01286	2.64215	4.27259	2.70563	169	0.00926101	1	8	8	8	Hprt1; Hprt	Hypoxanthine-guanine phosphoribosyltransferase	IPI00284806	IPI00284806	P00493	>IPI:IPI00284806.8|SWISS-PROT:P00493|TREMBL:B1B0W8;Q6TDG6;Q99KF5|ENSEMBL:ENSMUSP00000026723|REFSEQ:NP_038584|VEGA:OTTMUSP00000018945 Tax_Id=10090 Gene_Symbol=Hprt Hypoxanthine-guanine phosphoribosyltransferase	0.741272	-1.72247	-0.384775	1.10204	-0.0756923	0.339631	Cluster A (25)
0.057169	0.11586	0.109623	0.088129	0.051435	0.0608309	0.0378058	0.0457603	0.0797067	0.0540686	0.0536567	0.0618888	0.0533817	0.112815	0.0890393	0.185415	0.0687569	0.0405433	0.0683854	0.0695604	0.0324781	0.0391788	0.0322258	0.0709371	170	0.00940729	1	11	11	8	Hist1h1b	Histone H1.5	IPI00230133	IPI00230133	P43276	>IPI:IPI00230133.5|SWISS-PROT:P43276|TREMBL:Q1WWK3;Q5T003|ENSEMBL:ENSMUSP00000079356|REFSEQ:NP_064418|VEGA:OTTMUSP00000000650 Tax_Id=10090 Gene_Symbol=Hist1h1b Histone H1.5	1.06696	-0.677999	-0.243204	1.11513	0.177115	-1.43801	Cluster D (118)
6.58284	6.54151	6.24649	NaN	3.6295	5.02639	2.50601	NaN	NaN	2.87778	2.84803	2.94742	5.31124	6.99056	7.4195	6.77736	5.54262	3.98375	6.00492	5.08776	4.57206	1.11339	3.17541	4.2517	171	0.0101264	1	8	8	8	Anln	Actin-binding protein anillin	IPI00172197	IPI00172197	Q8K298	>IPI:IPI00172197.2|SWISS-PROT:Q8K298|TREMBL:Q05CD5|ENSEMBL:ENSMUSP00000045873|REFSEQ:NP_082666 Tax_Id=10090 Gene_Symbol=Anln Actin-binding protein anillin	1.00419	-0.650765	-1.30276	1.14721	0.418385	-0.616257	Cluster D (118)
8.78812	10.7701	18.1048	13.755	17.5027	23.4445	19.4148	12.3416	17.9144	16.2462	18.577	17.5577	5.18645	5.77434	11.4064	12.4963	18.5329	13.6964	17.481	16.1192	25.8866	17.0885	14.7486	19.9179	172	0.0027846	1	6	6	6	Ndufa8	NADH dehydrogenase [ubiquinone] 1 alpha subcomplex subunit 8	IPI00120984	IPI00120984	Q9DCJ5	>IPI:IPI00120984.5|SWISS-PROT:Q9DCJ5|ENSEMBL:ENSMUSP00000065352|REFSEQ:NP_080979|VEGA:OTTMUSP00000013028 Tax_Id=10090 Gene_Symbol=Ndufa8 NADH dehydrogenase [ubiquinone] 1 alpha subcomplex subunit 8	-0.567682	0.690587	0.57344	-1.79617	0.406762	0.693058	Cluster E (189)
1.83281	1.49243	1.38953	2.82215	1.278	2.10659	1.62549	1.83993	1.90978	2.498	2.04855	2.09319	0.918611	1.06472	1.51787	1.303	2.70651	2.87629	1.99342	2.85551	1.41451	1.90581	2.10274	1.9206	173	0.00182213	1	5	5	5	Armc1	Armadillo repeat-containing protein 1	IPI00110100	IPI00110100	Q9D7A8	>IPI:IPI00110100.1|SWISS-PROT:Q9D7A8|ENSEMBL:ENSMUSP00000029125|REFSEQ:NP_083116 Tax_Id=10090 Gene_Symbol=Armc1 Armadillo repeat-containing protein 1	-0.350738	-0.192844	0.444336	-1.55134	1.48616	0.164426	Cluster E (189)
4.05992	4.7824	4.49277	5.52059	3.11915	4.14456	5.17759	3.74855	5.52151	5.38474	6.22588	5.50479	0.77991	3.18857	3.49321	3.87627	4.70655	3.93592	6.02954	6.76041	4.83489	8.55213	8.2515	7.08466	174	0.00998892	1	12	12	5	Pak1	Serine/threonine-protein kinase PAK 1	IPI00132993	IPI00132993	O88643	>IPI:IPI00132993.1|SWISS-PROT:O88643|TREMBL:Q9R2B2|ENSEMBL:ENSMUSP00000033040|REFSEQ:NP_035165|VEGA:OTTMUSP00000023295 Tax_Id=10090 Gene_Symbol=Pak1 Serine/threonine-protein kinase PAK 1	-0.186093	-0.747634	0.414608	-1.32394	0.295729	1.54733	Cluster E (189)
9.7078	4.77122	3.50976	4.58674	8.84252	9.4509	7.68463	9.72763	8.21896	5.45256	3.85907	7.59936	1.84458	1.60816	5.6281	2.46822	5.35504	12.1153	14.3614	9.08513	8.99604	5.94248	5.18565	15.7159	175	0.00304882	1	4	4	4	S100b	Protein S100-B	IPI00222557	IPI00222557	P50114	>IPI:IPI00222557.5|SWISS-PROT:P50114|TREMBL:Q3UY00|ENSEMBL:ENSMUSP00000047968|REFSEQ:NP_033141|VEGA:OTTMUSP00000021974 Tax_Id=10090 Gene_Symbol=S100b Protein S100-B	-0.421302	0.739938	0.131952	-1.78197	0.978641	0.352742	Cluster E (189)
7.08366	6.69882	3.12256	11.2119	5.10673	6.49773	13.7221	5.51268	19.4156	11.1074	9.28505	9.55931	10.3666	38.1258	22.041	11.1371	3.68528	5.17491	4.94096	3.33767	4.91377	12.0064	6.79071	6.02192	176	0.0040475	1	4	4	4	Gpm6a	Neuronal membrane glycoprotein M6-a	IPI00122974	IPI00122974	P35802	>IPI:IPI00122974.1|SWISS-PROT:P35802|TREMBL:Q542P2;Q8R1P3|ENSEMBL:ENSMUSP00000033915|REFSEQ:NP_705809 Tax_Id=10090 Gene_Symbol=Gpm6a Neuronal membrane glycoprotein M6-a	-0.193401	-0.500945	0.687402	1.60391	-1.24088	-0.356087	Cluster A (25)
3.46189	4.94756	5.99736	8.35491	NaN	5.49541	6.08235	NaN	3.82966	3.33489	2.25749	NaN	8.74126	6.97885	5.72737	7.03334	6.3008	6.43335	NaN	5.16823	5.71494	5.67408	5.6319	5.10048	177	0.00663242	1	4	4	4	Reep2	Receptor expression-enhancing protein 2	IPI00122032	IPI00122032	Q8VCD6	>IPI:IPI00122032.4|SWISS-PROT:Q8VCD6|TREMBL:C1IE02;Q3TYE9|ENSEMBL:ENSMUSP00000036065|REFSEQ:NP_659114 Tax_Id=10090 Gene_Symbol=Reep2 Receptor expression-enhancing protein 2	-0.00206588	0.229646	-1.91141	0.977248	0.564393	0.142188	Cluster D (118)
4.49055	3.54736	2.0517	2.46081	4.79019	5.775	7.46324	4.39967	5.49843	2.75012	8.55432	4.49843	2.7787	6.74673	8.22233	7.49794	7.37028	5.36654	NaN	5.51086	5.90493	11.3317	10.8366	10.1261	178	0.0150482	1	4	4	4	Ndufb8	NADH dehydrogenase [ubiquinone] 1 beta subcomplex subunit 8, mitochondrial	IPI00387430	IPI00387430	Q9D6J5	>IPI:IPI00387430.1|SWISS-PROT:Q9D6J5|TREMBL:Q3V406|ENSEMBL:ENSMUSP00000026222|REFSEQ:NP_080337 Tax_Id=10090 Gene_Symbol=Ndufb8 NADH dehydrogenase [ubiquinone] 1 beta subcomplex subunit 8, mitochondrial	-1.53867	-0.161134	-0.294799	0.559724	-0.0496669	1.48454	Cluster E (189)
0.110851	1.43273	0.572148	0.266205	4.37063	6.09644	4.81047	4.72054	5.14245	NaN	4.37675	3.10241	0.113185	4.99052	3.17864	2.4283	0.327815	6.68092	2.5319	0.20774	5.24521	3.36146	4.61702	9.41354	179	0.0266312	1	4	4	4	Jam3	Junctional adhesion molecule C	IPI00453847	IPI00453847	Q9D8B7	>IPI:IPI00453847.2|SWISS-PROT:Q9D8B7|ENSEMBL:ENSMUSP00000034472|REFSEQ:NP_075766 Tax_Id=10090 Gene_Symbol=Jam3 Junctional adhesion molecule C	-1.62537	0.752036	0.671228	0.239425	-0.819922	0.782604	Cluster E (189)
8.25764	NaN	5.78704	4.76894	5.59472	5.60287	5.6654	7.15666	1.79102	2.47017	1.57136	2.95674	NaN	6.20848	4.66418	6.89275	NaN	2.87877	4.79065	3.15448	4.70478	4.20999	1.99936	6.53467	180	0.00182779	1	5	5	3	Rras2	Ras-related protein R-Ras2	IPI00323822	IPI00323822	P62071	>IPI:IPI00323822.1|SWISS-PROT:P62071|TREMBL:Q9CTF6|ENSEMBL:ENSMUSP00000069752|REFSEQ:NP_080122 Tax_Id=10090 Gene_Symbol=Rras2 Ras-related protein R-Ras2	0.720384	0.657378	-1.65969	0.885696	-0.706601	0.102836	Cluster D (118)
8.02568	5.30617	11.1248	4.88759	4.46808	4.41092	7.35889	4.7879	8.28157	7.82963	8.86289	8.26514	2.42624	3.78989	6.55265	4.33407	7.12758	4.79249	6.02664	6.41766	8.59697	5.54293	7.80092	6.93577	181	0.0175267	1	16	16	3	Mapre3	Microtubule-associated protein RP/EB family member 3	IPI00343557	IPI00343557	Q6PER3	>IPI:IPI00343557.1|SWISS-PROT:Q6PER3|TREMBL:Q2UZW7|ENSEMBL:ENSMUSP00000031058|REFSEQ:NP_579928|VEGA:OTTMUSP00000025251 Tax_Id=10090 Gene_Symbol=Mapre3 Microtubule-associated protein RP/EB family member 3	0.311544	-0.94592	1.17832	-1.42848	0.135704	0.748835	Cluster E (189)
NaN	2.40333	4.06388	1.31439	3.36293	2.19804	2.2687	1.30234	3.01187	2.05099	3.33678	4.07781	1.03081	1.55848	2.60688	1.57921	3.77772	2.3809	7.68226	6.65026	2.45821	2.76365	3.06871	2.88534	182	0.0310367	1	3	3	3	Lxn	Latexin	IPI00331745	IPI00331745	P70202	>IPI:IPI00331745.2|SWISS-PROT:P70202|TREMBL:Q14BZ3|ENSEMBL:ENSMUSP00000060732|REFSEQ:NP_058033|VEGA:OTTMUSP00000037051 Tax_Id=10090 Gene_Symbol=Lxn Latexin	-0.288787	-0.477873	0.423984	-1.38662	1.60307	0.126228	Cluster E (189)
2.5312	NaN	2.87704	NaN	10.0566	9.44822	13.7589	NaN	NaN	7.89952	9.08183	8.91186	NaN	1.80242	NaN	7.25479	NaN	8.64155	5.28234	1.94133	7.98085	7.62893	NaN	10.9389	183	0.046619	1	3	3	3	Mtnd1; mt-Nd1; Nd1	NADH-ubiquinone oxidoreductase chain 1	IPI00341550	IPI00341550	P03888	>IPI:IPI00341550.1|SWISS-PROT:P03888|TREMBL:Q35033;Q35034;Q3TNL9;Q4JFN6;Q8C1H5|ENSEMBL:ENSMUSP00000080991|REFSEQ:NP_904328 Tax_Id=10090 Gene_Symbol=mt-Nd1 NADH-ubiquinone oxidoreductase chain 1	-1.43256	1.04776	0.819904	-0.88075	-0.166214	0.611866	Cluster E (189)
NaN	NaN	3.72439	3.52995	2.64746	NaN	2.76358	NaN	NaN	2.46938	NaN	NaN	2.26598	1.387	1.59673	1.418	3.31378	4.14594	NaN	3.4132	6.03755	NaN	2.5705	NaN	184	0.0140087	1	2	2	2	Mdp1	Magnesium-dependent phosphatase 1	IPI00112138	IPI00112138	Q9D967	>IPI:IPI00112138.1|SWISS-PROT:Q9D967|ENSEMBL:ENSMUSP00000002400|REFSEQ:NP_075886 Tax_Id=10090 Gene_Symbol=Mdp1 Magnesium-dependent phosphatase 1	0.723085	-0.105599	-0.363218	-1.7641	0.552153	0.957679	Cluster E (189)
4.40606	3.29131	3.58423	2.70226	2.60518	1.70564	4.16823	1.84819	3.38512	4.1154	4.39387	2.21469	2.67695	3.19203	2.81952	2.47985	3.56786	2.58552	3.49016	4.37503	4.79318	3.85802	6.17894	5.15092	185	0.0217707	1	25	25	2	Nfasc	Neurofascin	IPI00329927	IPI00329927	Q810U3	>IPI:IPI00329927.4|SWISS-PROT:Q810U3|TREMBL:Q6P6Q1|ENSEMBL:ENSMUSP00000092148|REFSEQ:NP_874385 Tax_Id=10090 Gene_Symbol=Nfasc Neurofascin	0.114739	-1.4927	0.413035	-0.686336	0.21175	1.43951	Cluster E (189)
1.22182	NaN	NaN	NaN	6.17818	NaN	5.0005	NaN	1.47022	2.68759	2.42301	2.16708	NaN	NaN	NaN	NaN	3.41355	NaN	NaN	NaN	3.09215	0.83956	2.19978	1.81551	186	0.0365158	3	9;9;5	9	9	Selenbp2; Lpsb2	Selenium-binding protein 2	IPI00323816;IPI00623845;IPI00880282	IPI00323816;IPI00623845;IPI00880282	Q63836	>IPI:IPI00323816.5|SWISS-PROT:Q63836|ENSEMBL:ENSMUSP00000088358|REFSEQ:NP_062287|VEGA:OTTMUSP00000021103 Tax_Id=10090 Gene_Symbol=Selenbp2 Selenium-binding protein 2;>IPI:IPI00623845.3|SWISS-PROT:P17563|ENSEMBL:ENSMUSP00000088349;ENSMUSP00000112012|REFSEQ:	-1.28302	1.36996	-0.18176	NaN	0.516199	-0.421386	Cluster B (43)
NaN	2.75505	1.34028	1.39443	5.99664	4.11506	7.11744	5.54355	NaN	NaN	NaN	NaN	2.02233	5.84864	NaN	3.77915	2.61056	NaN	NaN	2.03695	NaN	8.02762	7.3244	5.63444	187	0.00262515	7	9;9;9;9;8;1;1	9	8	Dync1i1	Putative uncharacterized protein Dync1i1	IPI00857969;IPI00131084;IPI00226946;IPI00857248;IPI00856794	IPI00857969;IPI00131084;IPI00226946;IPI00857248;IPI00856794;IPI00856922;IPI00968915	D3Z0M6;D6Q0F3	>IPI:IPI00857969.1|TREMBL:D3Z0M6;D6Q0F3|ENSEMBL:ENSMUSP00000111217|VEGA:OTTMUSP00000027676 Tax_Id=10090 Gene_Symbol=Dync1i1 Putative uncharacterized protein Dync1i1;>IPI:IPI00131084.3|SWISS-PROT:O88485-1 Tax_Id=10090 Gene_Symbol=Dync1i1 Isoform 1A of Cytop	-1.35697	0.746615	NaN	0.120596	-0.61149	1.10125	Cluster E (189)
0.144484	NaN	NaN	NaN	NaN	NaN	NaN	NaN	NaN	NaN	0.272569	0.231011	0.427972	0.211175	0.120528	0.517974	0.448511	NaN	NaN	0.314961	NaN	0.0845595	0.102941	0.0847673	188	0.0352519	3	6;6;4	6	6	P4ha1	Putative uncharacterized protein	IPI00272381;IPI00399959;IPI00652514	IPI00272381;IPI00399959;IPI00652514	Q60715-1	>IPI:IPI00272381.5|SWISS-PROT:Q60715-1|TREMBL:Q3TN84;Q3UF16|ENSEMBL:ENSMUSP00000009789|REFSEQ:NP_035160|VEGA:OTTMUSP00000046787 Tax_Id=10090 Gene_Symbol=P4ha1 Putative uncharacterized protein;>IPI:IPI00399959.1|SWISS-PROT:Q60715-2|ENSEMBL:ENSMUSP0000010110	-0.565867	NaN	0.348826	0.648242	1.01828	-1.44948	Cluster C (14)
0.823588	1.04797	1.88296	NaN	NaN	NaN	NaN	4.10931	1.36489	3.02783	1.91806	2.22816	9.33358	NaN	4.46209	6.32711	7.1664	6.08494	3.71361	1.79073	NaN	NaN	NaN	NaN	189	0.00453038	8	5;5;4;4;4;4;4;1	5	5	Itsn1	195 kDa protein	IPI00831223;IPI00129356;IPI00831310;IPI00222409;IPI00462032;IPI00831017;IPI00831697	IPI00831223;IPI00129356;IPI00831310;IPI00222409;IPI00462032;IPI00831017;IPI00831697;IPI00463606	E9Q0N0;E9Q3I5;Q8CGU5	>IPI:IPI00831223.1|ENSEMBL:ENSMUSP00000066361|VEGA:OTTMUSP00000023658 Tax_Id=10090 Gene_Symbol=Itsn1 195 kDa protein;>IPI:IPI00129356.1|SWISS-PROT:Q9Z0R4-1|TREMBL:Q6J1F0;Q8C4B5|ENSEMBL:ENSMUSP00000109635;ENSMUSP00000112274|REFSEQ:NP_034717|VEGA:OTTMUSP0000	-1.4746	0.406425	-0.539327	1.00056	0.606939	NaN	Cluster B (43)
0.205082	NaN	NaN	NaN	NaN	NaN	NaN	NaN	0.272428	0.972952	1.31756	1.03862	0.716435	NaN	0.234351	0.15935	NaN	NaN	0.662778	0.784806	1.76619	1.58476	3.13568	1.82675	190	0.0141145	3	5;5;1	5	5	Nop14	Nucleolar protein 14	IPI00353010;IPI00785218	IPI00353010;IPI00785218;IPI00969349	Q8R3N1	>IPI:IPI00353010.1|SWISS-PROT:Q8R3N1 Tax_Id=10090 Gene_Symbol=Nop14 Nucleolar protein 14;>IPI:IPI00785218.2|TREMBL:Q3TSX5;Q5RL78;Q9CSY8|ENSEMBL:ENSMUSP00000038382|REFSEQ:NP_083554|VEGA:OTTMUSP00000026857 Tax_Id=10090 Gene_Symbol=Nop14 nucleolar protein 14	-1.09665	NaN	0.595608	-0.954619	0.242109	1.21355	Cluster E (189)
1.29611	1.22121	2.24512	3.36621	NaN	2.4825	NaN	NaN	NaN	NaN	NaN	NaN	0.274816	0.211986	0.19445	0.266404	1.78568	NaN	0.322456	2.65633	NaN	NaN	NaN	NaN	191	0.0047401	4	5;2;2;2	5	5	Sec61a1	Protein transport protein Sec61 subunit alpha isoform 1	IPI00226882	IPI00226882;IPI00227631;IPI00761406;IPI00111585	P61620	>IPI:IPI00226882.7|SWISS-PROT:P61620|TREMBL:Q3TJD0|ENSEMBL:ENSMUSP00000032168|REFSEQ:NP_058602|VEGA:OTTMUSP00000026742 Tax_Id=10090 Gene_Symbol=Sec61a1 Protein transport protein Sec61 subunit alpha isoform 1	0.362572	0.713611	NaN	-1.48155	0.405364	NaN	Cluster E (189)
NaN	NaN	NaN	NaN	1.08446	1.56517	1.16837	NaN	1.3956	1.21137	NaN	NaN	0.332038	0.158647	NaN	0.181977	NaN	1.45452	NaN	NaN	0.341227	0.32789	1.23305	NaN	192	0.00760214	5	4;4;4;4;3	4	4	Gemin5	gem-associated protein 5 isoform 1	IPI00953772;IPI00226397;IPI00649659;IPI00954312;IPI00649872	IPI00953772;IPI00226397;IPI00649659;IPI00954312;IPI00649872	Q8BX17	>IPI:IPI00953772.2|SWISS-PROT:Q8BX17|TREMBL:B2RQ83;B7ZN04;Q3TR97|REFSEQ:NP_001160141 Tax_Id=10090 Gene_Symbol=Gemin5 gem-associated protein 5 isoform 1;>IPI:IPI00226397.3|TREMBL:Q3UPH2|ENSEMBL:ENSMUSP00000036603|REFSEQ:NP_766146|VEGA:OTTMUSP00000005897 Tax	NaN	0.59072	0.704966	-1.39609	0.824786	-0.724379	Cluster E (189)
NaN	NaN	2.03641	1.16102	1.14492	NaN	0.808277	3.38032	NaN	NaN	NaN	NaN	3.59208	3.29717	8.88652	6.0507	3.52808	NaN	1.76053	3.10646	1.42861	NaN	0.996512	NaN	193	0.0324138	4	3;3;3;3	3	3	Gyk;Gk	Isoform 3 of Glycerol kinase	IPI00404687;IPI00224993;IPI00654090;IPI00135446	IPI00404687;IPI00224993;IPI00654090;IPI00135446	Q64516-3	>IPI:IPI00404687.5|SWISS-PROT:Q64516-3|ENSEMBL:ENSMUSP00000109611|VEGA:OTTMUSP00000019465 Tax_Id=10090 Gene_Symbol=Gyk Isoform 3 of Glycerol kinase;>IPI:IPI00224993.4|SWISS-PROT:Q64516-2|TREMBL:Q3TEN9|ENSEMBL:ENSMUSP00000119564|REFSEQ:NP_997609|VEGA:OTTMUS	-0.405201	-0.877929	NaN	1.37284	0.722074	-0.81178	Cluster D (118)
1.98874	3.27611	2.84406	2.41709	0.447347	0.531265	0.692425	NaN	0.68956	NaN	NaN	NaN	1.87737	3.00851	1.68945	2.01463	3.6511	0.605914	1.61314	3.1508	NaN	NaN	NaN	NaN	194	0.00633466	3	4;4;1	4	3	Srgap2	124 kDa protein	IPI00652316;IPI00676293	IPI00652316;IPI00676293;IPI00653529	Q91Z67	>IPI:IPI00652316.4|ENSEMBL:ENSMUSP00000032395 Tax_Id=10090 Gene_Symbol=Srgap2 124 kDa protein;>IPI:IPI00676293.3|SWISS-PROT:Q91Z67|ENSEMBL:ENSMUSP00000095195|REFSEQ:NP_001074480 Tax_Id=10090 Gene_Symbol=Srgap2 SLIT-ROBO Rho GTPase-activating protein 2	0.920998	-1.25286	-0.897729	0.514186	0.715403	NaN	Cluster D (118)
5.37374	2.18412	1.2643	1.7609	NaN	NaN	NaN	NaN	NaN	NaN	6.75721	NaN	2.16324	1.12091	1.99637	3.31235	NaN	NaN	5.02235	NaN	7.99041	9.54198	NaN	5.99305	195	0.0130034	2	5;4	5	3	1110049F12Rik;Pithd1; Trp26	Isoform 1 of UPF0424 protein C1orf128 homolog	IPI00845712;IPI00309077	IPI00845712;IPI00309077	Q8BWR2-1	>IPI:IPI00845712.1|SWISS-PROT:Q8BWR2-1|ENSEMBL:ENSMUSP00000101477|REFSEQ:NP_079687|VEGA:OTTMUSP00000010408 Tax_Id=10090 Gene_Symbol=1110049F12Rik Isoform 1 of UPF0424 protein C1orf128 homolog;>IPI:IPI00309077.4|SWISS-PROT:Q8BWR2-2|ENSEMBL:ENSMUSP0000003042	-1.10346	NaN	0.771576	-1.01563	0.321855	1.02565	Cluster E (189)
1.94039	NaN	2.7199	NaN	3.5957	1.35564	NaN	NaN	1.63647	NaN	NaN	1.21825	NaN	4.61787	5.04566	4.61233	NaN	NaN	NaN	NaN	5.65163	3.32513	3.55846	NaN	196	0.0248955	2	3;3	3	3	Rab23	Ras-related protein Rab-23	IPI00116734;IPI00621963	IPI00116734;IPI00621963	P35288	>IPI:IPI00116734.3|SWISS-PROT:P35288|TREMBL:Q0PD32 Tax_Id=10090 Gene_Symbol=Rab23 Ras-related protein Rab-23;>IPI:IPI00621963.2|TREMBL:Q9D4I9|ENSEMBL:ENSMUSP00000085625;ENSMUSP00000110828|REFSEQ:NP_001153201;NP_033025|VEGA:OTTMUSP00000024509;OTTMUSP0000002	-0.2654	-0.351949	-1.32557	1.25526	NaN	0.687662	Cluster B (43)
1.49185	NaN	NaN	0.984155	1.90883	2.9244	NaN	NaN	NaN	NaN	NaN	NaN	3.31422	2.92389	2.7603	3.1406	3.03757	2.73321	NaN	2.52621	3.74476	2.60539	2.57327	NaN	197	0.00259147	1	6	6	6	Nit2	Omega-amidase NIT2	IPI00119945	IPI00119945	Q9JHW2	>IPI:IPI00119945.1|SWISS-PROT:Q9JHW2|ENSEMBL:ENSMUSP00000023432|REFSEQ:NP_075664 Tax_Id=10090 Gene_Symbol=Nit2 Omega-amidase NIT2	-1.73406	0.0961586	NaN	0.778268	0.495451	0.364179	Cluster B (43)
NaN	NaN	NaN	NaN	1.07369	0.657549	1.27825	1.28302	4.37541	NaN	3.641	3.56761	0.705766	0.268075	0.290048	0.341997	NaN	1.29858	0.496204	0.369768	2.97841	0.464965	0.468274	3.85401	198	0.00651311	1	3	3	3	Adnp	activity-depend	IPI00672180	IPI00672180	Q9Z103	>IPI:IPI00672180.1|SWISS-PROT:Q9Z103|TREMBL:A2BDX0;Q3UYC8;Q5BL11;Q5RKY4;Q6ZQ47;Q8BNY2|ENSEMBL:ENSMUSP00000056809;ENSMUSP00000085316;ENSMUSP00000104819|REFSEQ:NP_033758|VEGA:OTTMUSP00000017175;OTTMUSP00000017176 Tax_Id=10090 Gene_Symbol=Adnp activity-depend	NaN	0.21921	1.4251	-1.17773	-0.694341	0.227769	Cluster E (189)
0.144492	0.245773	0.401075	0.334404	0.449499	0.850051	0.457059	NaN	NaN	NaN	NaN	NaN	0.353008	0.111079	0.0670736	0.216582	NaN	NaN	NaN	NaN	NaN	0.162406	NaN	NaN	199	0.0467492	1	3	3	3	Ctcf	Transcriptional repressor CTCF	IPI00320741	IPI00320741	Q61164	>IPI:IPI00320741.1|SWISS-PROT:Q61164|TREMBL:Q05CK6;Q3USR8;Q3UYZ8;Q3UZH8|ENSEMBL:ENSMUSP00000005841|REFSEQ:NP_851839|VEGA:OTTMUSP00000018870 Tax_Id=10090 Gene_Symbol=Ctcf Transcriptional repressor CTCF	0.348958	1.25812	NaN	-0.848366	NaN	-0.758711	Cluster C (14)
2.4226	0.865052	1.53125	4.57394	NaN	NaN	NaN	NaN	3.77729	2.01837	NaN	NaN	6.00276	5.55062	5.26039	5.75175	1.88313	NaN	NaN	NaN	0.397757	0.365658	3.02884	NaN	200	0.0318018	1	2	2	2	Cox7a2	Cytochrome c oxidase subunit 7A2, mitochondrial	IPI00114377	IPI00114377	P48771	>IPI:IPI00114377.1|SWISS-PROT:P48771|ENSEMBL:ENSMUSP00000034881|REFSEQ:NP_034075 Tax_Id=10090 Gene_Symbol=Cox7a2 Cytochrome c oxidase subunit 7A2, mitochondrial	0.0336719	NaN	0.404616	1.14207	0.0104724	-1.59083	Cluster C (14)
3.51383	3.91405	2.80907	2.06522	3.17844	4.39483	4.04825	3.90518	2.87447	1.48708	1.6021	2.18041	4.71498	2.2168	5.84419	4.90244	4.20097	3.06129	4.73127	2.26788	3.36089	4.56538	3.63412	4.20911	201	0.0180647	5	6;3;3;2;2	6	6	Cryz	Quinone oxidoreductase	IPI00134704;IPI00857132;IPI00857341	IPI00134704;IPI00857132;IPI00857341;IPI00857537;IPI00857469	P47199	>IPI:IPI00134704.1|SWISS-PROT:P47199|TREMBL:Q3UYY0;Q80XR3|ENSEMBL:ENSMUSP00000029850|REFSEQ:NP_034098|VEGA:OTTMUSP00000026037 Tax_Id=10090 Gene_Symbol=Cryz Quinone oxidoreductase;>IPI:IPI00857132.2|TREMBL:D3YUG9|ENSEMBL:ENSMUSP00000118449|VEGA:OTTMUSP00000	-0.252055	0.470508	-1.84546	1.05326	0.153831	0.419927	Cluster D (118)
0.176252	0.172384	NaN	NaN	NaN	0.151249	0.118604	0.209074	0.302755	0.285404	NaN	0.361939	0.113696	0.243843	0.194492	0.204491	0.192293	0.162578	NaN	0.32774	0.137325	0.134844	0.135846	0.150487	202	0.0144965	4	4;4;4;2	4	4	Dnajc2	DnaJ homolog subfamily C member 2	IPI00126317;IPI00856664;IPI00856574;IPI00856831	IPI00126317;IPI00856664;IPI00856574;IPI00856831	P54103	>IPI:IPI00126317.1|SWISS-PROT:P54103|ENSEMBL:ENSMUSP00000030771|REFSEQ:NP_033610|VEGA:OTTMUSP00000031226 Tax_Id=10090 Gene_Symbol=Dnajc2 DnaJ homolog subfamily C member 2;>IPI:IPI00856664.1|TREMBL:Q3TE39;Q3TTG9;Q3UVT4|ENSEMBL:ENSMUSP00000110847|VEGA:OTTMUS	-0.239549	-0.750453	1.74843	0.245243	0.114043	-1.11771	Cluster F (32)
0.105453	0.0816526	0.0561987	0.147745	0.0632151	0.0781922	0.0511248	0.0486855	0.115435	0.100731	0.11099	0.116907	0.0574647	0.0527788	0.0764117	0.0737735	0.105678	0.0416008	0.114614	0.0757404	0.0472121	0.0478172	0.0626057	0.0528067	203	0.0124601	3	21;1;1	22	4	Gag		IPI00675491	IPI00675491;IPI00849740;IPI00554897	Q61213	>IPI:IPI00675491.2|TREMBL:Q61213 Tax_Id=10090 Gene_Symbol=- Gag	0.680758	-0.864134	1.30729	-0.436327	0.565623	-1.25321	Cluster F (32)
8.88415	5.94036	4.60003	5.18376	8.97746	10.1678	8.20748	5	5.35046	5.92242	4.17589	6.16143	3.14485	5.82716	8.48393	4.71165	3.59919	5.96196	8.32432	6.80457	11.1225	9.95124	12.8751	13.3243	204	0.00855359	2	33;13	33	30	Hspa12a	Heat shock 70 kDa protein 12A	IPI00279443	IPI00279443;IPI00652109	Q8K0U4	>IPI:IPI00279443.1|SWISS-PROT:Q8K0U4|ENSEMBL:ENSMUSP00000066860|REFSEQ:NP_780408 Tax_Id=10090 Gene_Symbol=Hspa12a Heat shock 70 kDa protein 12A	-0.670372	0.679849	-0.626071	-0.847931	-0.243709	1.70823	Cluster E (189)
2.42665	3.97962	4.16077	2.23224	4.7515	8.21558	6.825	8.13207	4.60108	4.24502	3.0447	5.06586	6.3743	4.03323	5.02917	5.67601	3.38753	6.41026	5.81835	3.30262	3.40252	3.70672	3.68161	5.33732	205	0.0115347	6	8;7;1;1;1;1	8	3	Acot2	Acyl-coenzyme A thioesterase 2, mitochondrial	IPI00136683;IPI00653566	IPI00136683;IPI00653566;IPI00130369;IPI00406375;IPI00467177;IPI00867749	Q9QYR9	>IPI:IPI00136683.1|SWISS-PROT:Q9QYR9 Tax_Id=10090 Gene_Symbol=Acot2 Acyl-coenzyme A thioesterase 2, mitochondrial;>IPI:IPI00653566.1|TREMBL:Q3T9C9;Q6P2K2|ENSEMBL:ENSMUSP00000021649|REFSEQ:NP_598949|VEGA:OTTMUSP00000034503 Tax_Id=10090 Gene_Symbol=Acot2 acy	-1.2639	1.62142	-0.101758	0.524349	-0.0867772	-0.693339	Cluster B (43)
1.68845	0.944555	1.17352	NaN	NaN	1.11246	NaN	NaN	3.08756	3.48311	NaN	2.78358	NaN	0.536797	NaN	0.952562	3.43218	1.37535	NaN	4.50491	3.27054	NaN	2.12725	4.75444	206	0.00847616	5	7;7;7;7;6	7	2	Myo6	MKIAA0389 protein	IPI00462752;IPI00776145;IPI00623496;IPI00776187;IPI00762700	IPI00462752;IPI00776145;IPI00623496;IPI00776187;IPI00762700	Q6A077	>IPI:IPI00462752.4|TREMBL:Q6A077|ENSEMBL:ENSMUSP00000108884;ENSMUSP00000108893|VEGA:OTTMUSP00000019173 Tax_Id=10090 Gene_Symbol=Myo6 MKIAA0389 protein;>IPI:IPI00776145.1|ENSEMBL:ENSMUSP00000075501|VEGA:OTTMUSP00000019174 Tax_Id=10090 Gene_Symbol=Myo6 146 k	-0.614364	-0.692625	0.802536	-1.33993	0.957518	0.886861	Cluster E (189)
8.21355	6.46371	4.60108	4.13736	6.45911	9.61353	7.67166	5.36394	5.54539	5.22876	5.17679	7.77001	2.31933	2.87737	5.68893	6.21736	6.22007	7.28916	6.64982	4.93608	7.20409	8.15129	8.66251	8.87784	207	0.0318765	3	18;10;4	18	18	Slc25a11	Mitochondrial 2-oxoglutarate/malate carrier protein	IPI00230754;IPI00648357	IPI00230754;IPI00648357;IPI00648119	Q9CR62	>IPI:IPI00230754.5|SWISS-PROT:Q9CR62|TREMBL:Q5SX53;Q9CTC7|ENSEMBL:ENSMUSP00000014750|REFSEQ:NP_077173|VEGA:OTTMUSP00000006344;OTTMUSP00000021234 Tax_Id=10090 Gene_Symbol=Slc25a11 Mitochondrial 2-oxoglutarate/malate carrier protein;>IPI:IPI00648357.1|TREMBL	-0.35677	0.652663	-0.406902	-1.53737	0.295468	1.35291	Cluster E (189)
1.60661	1.48646	1.7133	2.10252	2.01967	3.12383	1.18835	2.26378	1.01475	1.82939	1.52975	3.15796	1.9857	1.26933	5.12321	2.14243	2.353	0.792393	1.77302	2.32715	2.41686	7.66871	8.18465	4.37484	208	0.0285931	2	12;12	12	12	Aldh7a1	Isoform 1 of Alpha-aminoadipic semialdehyde dehydrogenase	IPI00230084;IPI00890092	IPI00230084;IPI00890092	Q9DBF1-1	>IPI:IPI00230084.5|SWISS-PROT:Q9DBF1-1|ENSEMBL:ENSMUSP00000112334|REFSEQ:NP_613066 Tax_Id=10090 Gene_Symbol=Aldh7a1 Isoform 1 of Alpha-aminoadipic semialdehyde dehydrogenase;>IPI:IPI00890092.1|SWISS-PROT:Q9DBF1-2|ENSEMBL:ENSMUSP00000065089|REFSEQ:NP_001120	-0.688624	-0.146122	-0.670934	-0.223159	-0.255858	1.9847	Cluster B (43)
0.736052	1.37105	1.22175	1.56683	1.08591	3.1346	1.09319	2.68392	1.72903	3.49748	3.04405	1.9489	1.8815	1.43655	1.11268	1.1447	1.29242	1.33046	0.86103	1.21899	1.68529	0.982511	0.845594	0.899038	209	0.0282509	2	14;5	14	11	Tagln3	Transgelin-3	IPI00128986	IPI00128986;IPI00458794	Q9R1Q8	>IPI:IPI00128986.1|SWISS-PROT:Q9R1Q8|TREMBL:Q9D6K2|ENSEMBL:ENSMUSP00000093762|REFSEQ:NP_062728|VEGA:OTTMUSP00000033266 Tax_Id=10090 Gene_Symbol=Tagln3 Transgelin-3	-0.282715	0.577426	1.65784	-0.311049	-0.376801	-1.2647	Cluster E (189)
3.92234	2.95858	2.91962	3.61664	3.7435	3.96024	4.86121	3.28332	2.62522	1.85268	2.64487	5.24411	3.0722	4.23729	6.73718	4.67727	3.39351	2.47029	3.50705	3.66905	6.19924	6.29485	7.97385	4.70079	210	0.00833491	1	17	19	17	Amph	Amphiphysin	IPI00400180	IPI00400180	Q7TQF7	>IPI:IPI00400180.1|SWISS-PROT:Q7TQF7|TREMBL:Q80YA2;Q8BXH2|ENSEMBL:ENSMUSP00000003345|REFSEQ:NP_778172 Tax_Id=10090 Gene_Symbol=Amph Amphiphysin	-0.538069	0.0129961	-1.26895	0.503633	-0.358274	1.64866	Cluster B (43)
0.192875	0.351617	0.42107	0.413462	0.189645	0.250501	0.181812	0.246585	0.17854	NaN	0.13194	0.198232	0.385907	0.326488	0.189595	0.261301	0.287687	0.275149	0.289042	0.260505	0.180028	0.233541	NaN	0.203434	211	0.0169117	1	5	5	5	Nup133	Nuclear pore complex protein Nup133	IPI00320303	IPI00320303	Q8R0G9	>IPI:IPI00320303.1|SWISS-PROT:Q8R0G9|TREMBL:Q8CDZ5|ENSEMBL:ENSMUSP00000048084|REFSEQ:NP_758492 Tax_Id=10090 Gene_Symbol=Nup133 Nuclear pore complex protein Nup133	1.50049	-0.521952	-1.2053	0.550041	0.416519	-0.739804	Cluster D (118)
6.44496	3.31598	4.92199	4.77692	5.12873	2.20527	5.06303	3.66273	6.06391	6.44122	5.41008	6.6921	7.53296	6.53467	10.0538	4.73104	3.31928	1.84816	5.30223	3.46705	9.83477	6.3593	10.5751	3.85773	212	0.0233497	1	8	12	5	Sncb	Beta-synuclein	IPI00131614	IPI00131614	Q91ZZ3	>IPI:IPI00131614.1|SWISS-PROT:Q91ZZ3|ENSEMBL:ENSMUSP00000043074;ENSMUSP00000116296|REFSEQ:NP_291088|VEGA:OTTMUSP00000043434;OTTMUSP00000043435 Tax_Id=10090 Gene_Symbol=Sncb Beta-synuclein	-0.330754	-0.700736	0.4605	0.821133	-1.44453	1.19439	Cluster A (25)
4.40451	5.11326	4.85814	6.42797	2.12382	1.96792	3.02288	5.57258	3.85728	4.35313	3.69413	4.32788	7.94029	6.4222	5.53955	8.09585	5.43833	4.63671	4.88353	6.13459	5.05638	4.29019	5.79676	4.39136	213	0.00151939	1	4	4	4	Isoc2a;Isoc2a; Isoc2	Isochorismatase domain-containing protein 2A, mitochondrial	IPI00757372	IPI00757372	P85094	>IPI:IPI00757372.2|SWISS-PROT:P85094|TREMBL:B2RY90|REFSEQ:NP_001095068 Tax_Id=10090 Gene_Symbol=Isoc2a Isochorismatase domain-containing protein 2A, mitochondrial	0.262872	-1.71928	-0.319369	1.31648	0.360798	0.0985003	Cluster A (25)
6.0687	4.18445	3.44471	6.10202	6.46329	8.12942	5.80181	2.67201	4.40898	3.88048	4.04334	4.21567	2.01183	3.37861	5.64494	3.707	6.09162	4.44366	7.00182	6.4771	8.1666	8.32639	8.71611	8.46812	214	0.010017	1	13	13	1	Ndrg2	Isoform 2 of Protein NDRG2	IPI00759847	IPI00759847	Q9QYG0-2	>IPI:IPI00759847.1|SWISS-PROT:Q9QYG0-2|TREMBL:Q9CTJ5|ENSEMBL:ENSMUSP00000107259|REFSEQ:NP_001139431 Tax_Id=10090 Gene_Symbol=Ndrg2 Isoform 2 of Protein NDRG2	-0.198906	0.424499	-0.836464	-1.32937	0.505873	1.43437	Cluster E (189)
5.6993	4.73127	3.62516	4.72389	9.67492	10.4394	9.05387	4.55581	8.23045	5.51694	6.79163	3.74153	2.09639	5.76868	3.13205	6.31871	6.04631	5.62651	6.19425	6.37593	8.38364	10.576	9.23702	7.97575	215	0.0122695	1	11	11	1	Cltb	Isoform 1 of Clathrin light chain B	IPI00228978	IPI00228978	Q6IRU5-1	>IPI:IPI00228978.2|SWISS-PROT:Q6IRU5-1|ENSEMBL:ENSMUSP00000053371|VEGA:OTTMUSP00000043471 Tax_Id=10090 Gene_Symbol=Cltb Isoform 1 of Clathrin light chain B	-0.897051	1.24704	-0.0859918	-1.23093	-0.086687	1.05361	Cluster E (189)
1.99661	0.112766	1.61569	0.99552	0.373916	4.27679	2.19539	1.52156	2.61814	1.9286	2.7268	1.77759	0.157495	1.38059	0.067245	0.501404	1.53957	2.06352	0.955019	1.00179	2.22178	1.72583	5.96516	3.61703	216	0.0267352	1	4	8	1	Opcml	38 kDa protein	IPI00857911	IPI00857911	G5E8G3	>IPI:IPI00857911.1|ENSEMBL:ENSMUSP00000073493|VEGA:OTTMUSP00000028915 Tax_Id=10090 Gene_Symbol=Opcml 38 kDa protein	-0.0433886	0.401606	0.653181	-1.87859	-0.0689472	0.936134	Cluster E (189)
8.60363	4.87472	4.41618	4.34028	7.64935	5.3217	7.06614	4.38135	6.29168	6.36132	6.38284	6.98812	2.76679	4.25949	5.57196	5.80147	4.71965	5.0984	6.2162	5.148	8.17127	8.63334	9.12658	7.03433	217	0.0242661	13	92;91;90;21;21;21;21;20;20;17;17;4;4	92	92	Map2; Mtap2	Putative uncharacterized protein	IPI00894724;IPI00895965;IPI00118075	IPI00894724;IPI00895965;IPI00118075;IPI00404011;IPI00895309;IPI00673708;IPI00895260;IPI00653404;IPI00895463;IPI00885234;IPI00894590;IPI00831444;IPI00895530	Q3URJ7	>IPI:IPI00894724.1|TREMBL:Q3URJ7|ENSEMBL:ENSMUSP00000024639;ENSMUSP00000109646|VEGA:OTTMUSP00000017690 Tax_Id=10090 Gene_Symbol=Mtap2 Putative uncharacterized protein;>IPI:IPI00895965.1|TREMBL:B2KGT6|VEGA:OTTMUSP00000042714 Tax_Id=10090 Gene_Symbol=Mtap2 M	-1.00768	0.253018	0.426477	-0.78717	-0.5597	1.67505	Cluster E (189)
3.40148	3.50152	3.59596	3.06626	2.01605	2.33945	2.61684	0.961446	2.2481	2.42577	2.60831	2.21479	5.31039	3.57679	2.68839	3.09645	2.93281	2.5444	2.63269	3.69413	2.39929	2.89931	3.63517	2.61595	218	0.0150759	2	9;9	9	9	Ube2o	Ubiquitin-conjugating enzyme E2 O	IPI00453803;IPI00875550	IPI00453803;IPI00875550	Q6ZPJ3	>IPI:IPI00453803.5|SWISS-PROT:Q6ZPJ3 Tax_Id=10090 Gene_Symbol=Ube2o Ubiquitin-conjugating enzyme E2 O;>IPI:IPI00875550.1|TREMBL:A2A7X3|ENSEMBL:ENSMUSP00000080791|REFSEQ:NP_776116|VEGA:OTTMUSP00000004211 Tax_Id=10090 Gene_Symbol=Ube2o ubiquitin-conjugating	1.20305	-1.30606	-0.912831	1.00618	0.0290286	-0.0193628	Cluster D (118)
0.357999	0.620309	0.674082	0.800448	0.457666	0.566765	0.479916	0.536366	0.448049	0.596694	0.492247	0.441716	0.964599	0.780396	0.619464	0.723327	0.688942	0.557911	0.710328	0.520888	0.435464	0.354623	0.551663	0.445276	219	0.0161651	3	9;8;6	9	9	Prpf19	Isoform 1 of Pre-mRNA-processing factor 19	IPI00480507;IPI00222760;IPI00480440	IPI00480507;IPI00222760;IPI00480440	Q99KP6-1	>IPI:IPI00480507.1|SWISS-PROT:Q99KP6-1|REFSEQ:NP_598890 Tax_Id=10090 Gene_Symbol=Prpf19 Isoform 1 of Pre-mRNA-processing factor 19;>IPI:IPI00222760.1|SWISS-PROT:Q99KP6-2|TREMBL:Q4ADG5|ENSEMBL:ENSMUSP00000025642 Tax_Id=10090 Gene_Symbol=Prpf19 Isoform 2 of	0.67281	-0.494737	-0.866662	1.39502	0.470146	-1.17658	Cluster D (118)
8.24606	6.70062	7.67283	5.71527	5.54047	5.56204	4.27643	3.7219	8.63558	7.63417	5.95309	8.02697	7.05916	3.88833	6.0931	4.02269	5.43154	5.07691	6.64673	3.61154	6.91515	7.91202	7.04076	8.24946	220	0.00760934	5	12;9;9;5;3	12	9	Slc25a22	Mitochondrial glutamate carrier 1	IPI00109275;IPI00754329;IPI00754831	IPI00109275;IPI00754329;IPI00754831;IPI00756073;IPI00856458	Q9D6M3	>IPI:IPI00109275.1|SWISS-PROT:Q9D6M3|ENSEMBL:ENSMUSP00000019226;ENSMUSP00000101629|REFSEQ:NP_001171047;NP_080922|VEGA:OTTMUSP00000017791;OTTMUSP00000017792 Tax_Id=10090 Gene_Symbol=Slc25a22 Mitochondrial glutamate carrier 1;>IPI:IPI00754329.2|ENSEMBL:ENSMU	0.707487	-1.03924	1.10332	-0.962784	-0.697134	0.88835	Cluster E (189)
0.16619	0.298454	0.278172	0.373106	0.247011	0.222638	0.230388	0.33521	0.398947	0.330568	0.349724	0.714694	0.445653	0.22024	0.185656	0.175559	0.249489	0.318279	0.189735	0.192274	0.19524	0.151062	0.217108	0.250652	221	0.0468826	3	8;7;7	8	8	Rps5	40S ribosomal protein S5	IPI00944141;IPI00125521;IPI00857345	IPI00944141;IPI00125521;IPI00857345	Q91V55	>IPI:IPI00944141.1|TREMBL:Q91V55|ENSEMBL:ENSMUSP00000004554;ENSMUSP00000104179|REFSEQ:NP_033121|VEGA:OTTMUSP00000026965;OTTMUSP00000026966 Tax_Id=10090 Gene_Symbol=Rps5 40S ribosomal protein S5;>IPI:IPI00125521.3|SWISS-PROT:P97461 Tax_Id=10090 Gene_Symbol=	0.625594	-0.167432	1.71567	-0.861615	-0.526219	-0.785997	Cluster F (32)
1.89347	2.3955	3.38204	3.18167	3.77658	2.84544	2.48602	2.37299	1.50152	1.70085	2.12829	1.35097	4.20044	1.86773	2.69498	2.74461	2.43908	3.29533	2.2523	2.0879	2.39464	1.55147	2.21813	2.30213	222	0.0373984	3	8;6;4	8	8	Cirbp	Cold-inducible RNA-binding protein	IPI00121073;IPI00831352;IPI00830486	IPI00121073;IPI00831352;IPI00830486	P60824	>IPI:IPI00121073.1|SWISS-PROT:P60824|ENSEMBL:ENSMUSP00000101004|REFSEQ:NP_031731|VEGA:OTTMUSP00000020590 Tax_Id=10090 Gene_Symbol=Cirbp Cold-inducible RNA-binding protein;>IPI:IPI00831352.2|TREMBL:D3Z189|ENSEMBL:ENSMUSP00000052642|VEGA:OTTMUSP00000020591 T	0.777849	0.597066	-1.87183	0.70523	-0.0156153	-0.192703	Cluster D (118)
2.21995	NaN	NaN	NaN	3.82351	4.67421	4.91763	5.59472	2.62577	4.46867	3.79449	3.03896	1.02857	3.13745	1.88388	4.44682	NaN	5.44573	5.40541	NaN	4.68253	5.9755	4.37848	3.53457	223	0.0422078	3	8;8;1	8	7	Plxna4	Plexin-A4	IPI00187545;IPI00876097	IPI00187545;IPI00876097;IPI00137313	Q80UG2	>IPI:IPI00187545.4|SWISS-PROT:Q80UG2|ENSEMBL:ENSMUSP00000110748|REFSEQ:NP_786926|VEGA:OTTMUSP00000015623 Tax_Id=10090 Gene_Symbol=Plxna4 Plexin-A4;>IPI:IPI00876097.1|TREMBL:B9EJ29|ENSEMBL:ENSMUSP00000047929 Tax_Id=10090 Gene_Symbol=Plxna4 Plexin A4, isofor	-1.29374	0.772695	-0.152989	-1.04982	1.10461	0.619249	Cluster E (189)
3.95773	3.54045	NaN	5.73263	2.81627	2.15206	3.02051	NaN	2.25245	2.16605	NaN	2.86582	4.08998	3.33333	3.70535	3.95758	3.39086	2.27097	4.72411	3.79132	2.87522	2.45206	4.03682	3.59583	224	0.0366788	3	7;6;4	7	7	Cat	catalase	IPI00869393;IPI00312058;IPI00755311	IPI00869393;IPI00312058;IPI00755311	Q3TVZ1;Q3TXQ6;Q3UF58;Q3UZE7	>IPI:IPI00869393.1|TREMBL:Q3TVZ1;Q3TXQ6;Q3UF58;Q3UZE7;Q8C6E3;Q91XI2|ENSEMBL:ENSMUSP00000028610|REFSEQ:NP_033934|VEGA:OTTMUSP00000015802 Tax_Id=10090 Gene_Symbol=Cat catalase;>IPI:IPI00312058.5|SWISS-PROT:P24270|TREMBL:Q542K4 Tax_Id=10090 Gene_Symbol=Cat Ca	0.966608	-0.62052	-1.66252	0.812838	0.505894	-0.00229667	Cluster D (118)
0.287902	0.468736	0.572279	0.476077	0.39984	0.416858	0.37515	0.588305	0.281025	0.322674	0.332878	0.274115	0.654365	0.440645	0.316146	0.562556	0.416146	0.431611	0.515756	0.373357	0.205829	0.220809	0.394586	0.324844	225	0.0207041	3	7;6;3	7	7	Srsf2; Sfrs2	Putative uncharacterized protein	IPI00474430;IPI00121135	IPI00474430;IPI00121135;IPI00474980	Q8C671	>IPI:IPI00474430.1|TREMBL:Q8C671|ENSEMBL:ENSMUSP00000072182 Tax_Id=10090 Gene_Symbol=Sfrs2 Putative uncharacterized protein;>IPI:IPI00121135.5|SWISS-PROT:Q62093|TREMBL:A2AA29;Q99MY4;Q99MY5|ENSEMBL:ENSMUSP00000090059;ENSMUSP00000120086|REFSEQ:NP_035488|VEGA	0.812834	0.229398	-0.987669	1.02299	0.378856	-1.45641	Cluster D (118)
1.4691	1.50141	1.59464	1.33788	2.04219	1.66725	1.54753	2.02069	1.43423	1.48787	1.24625	1.03024	2.61274	2.52334	1.71641	1.9516	1.75273	2.86853	1.86822	1.76519	2.34154	2.05973	1.12761	1.3367	226	0.0242563	4	7;6;2;1	7	7	Akr1b10	aldo-keto reductase family 1, member B10	IPI00222284;IPI00750687	IPI00222284;IPI00750687;IPI00273096;IPI00224181	Q8BIV6;Q8CI22;Q8R318	>IPI:IPI00222284.4|TREMBL:Q8BIV6;Q8CI22;Q8R318|ENSEMBL:ENSMUSP00000039114|REFSEQ:NP_765986|VEGA:OTTMUSP00000015664 Tax_Id=10090 Gene_Symbol=Akr1b10 aldo-keto reductase family 1, member B10;>IPI:IPI00750687.1|TREMBL:D3Z494|ENSEMBL:ENSMUSP00000110703|VEGA:OT	-0.769482	0.422653	-1.36136	1.49111	0.362503	-0.145419	Cluster B (43)
0.412575	0.270709	0.365417	0.605437	0.220327	0.23472	0.24161	0.288126	0.267373	0.39901	NaN	0.250238	0.55497	0.317108	0.19279	0.255193	0.265372	0.279376	0.271894	0.206007	0.202564	0.161501	0.190687	0.236911	227	0.0351978	4	7;7;6;6	7	6	Acsl4	long-chain-fatty-acid--CoA ligase 4 isoform 1	IPI00411079;IPI00331179;IPI00131701;IPI00230141	IPI00411079;IPI00331179;IPI00131701;IPI00230141	Q5D071;Q8BW44	>IPI:IPI00411079.2|TREMBL:Q5D071;Q8BW44|ENSEMBL:ENSMUSP00000033634;ENSMUSP00000108528|REFSEQ:NP_997508|VEGA:OTTMUSP00000020369;OTTMUSP00000020372 Tax_Id=10090 Gene_Symbol=Acsl4 long-chain-fatty-acid--CoA ligase 4 isoform 1;>IPI:IPI00331179.5|TREMBL:Q91YN3|	1.65265	-0.528595	-0.0119894	0.264593	0.00866686	-1.38532	Cluster D (118)
0.315139	0.474091	0.548667	0.514774	0.498878	0.613685	0.457771	0.808342	0.422137	0.5546	0.491159	0.408747	1.28284	0.864753	0.495368	0.718184	0.580349	0.587889	0.426931	0.394291	0.468889	0.297053	0.3332	0.482742	228	0.0179825	4	6;5;2;1	6	6	Ccdc47	Isoform 1 of Coiled-coil domain-containing protein 47	IPI00310518;IPI00648479	IPI00310518;IPI00648479;IPI00648435;IPI00890230	Q9D024-1	>IPI:IPI00310518.3|SWISS-PROT:Q9D024-1|TREMBL:Q0VBU4|ENSEMBL:ENSMUSP00000002043|REFSEQ:NP_080285|VEGA:OTTMUSP00000003177 Tax_Id=10090 Gene_Symbol=Ccdc47 Isoform 1 of Coiled-coil domain-containing protein 47;>IPI:IPI00648479.2|SWISS-PROT:Q9D024-2 Tax_Id=100	-0.201781	0.282454	-0.549992	1.79321	-0.169477	-1.15442	Cluster D (118)
4.32882	4.94364	2.36474	5.01002	5.29493	8.77424	7.91264	6.43791	8.1182	7.34053	7.28597	5.3234	4.52919	5.20373	5.50873	7.59128	4.50979	7.11896	2.24442	3.46645	5.91996	6.41684	5.71461	7.45434	229	0.0298887	4	5;5;4;1	5	5	1700037H04Rik	Novel protein	IPI00758326;IPI00133853;IPI00757746	IPI00758326;IPI00133853;IPI00757746;IPI00463525	A2ANS5	>IPI:IPI00758326.1|TREMBL:A2ANS5|ENSEMBL:ENSMUSP00000028800|VEGA:OTTMUSP00000016743 Tax_Id=10090 Gene_Symbol=1700037H04Rik Novel protein;>IPI:IPI00133853.3|SWISS-PROT:Q9D1K7|TREMBL:A2ANS6|ENSEMBL:ENSMUSP00000099477|REFSEQ:NP_080367|VEGA:OTTMUSP00000016742	-0.796006	0.977621	1.07721	-0.198206	-1.43819	0.377577	Cluster E (189)
1.34597	2.10491	3.39974	2.9391	2.24891	2.32737	1.91435	2.73845	2.10531	2.05897	1.85223	1.95729	8	3.74014	3.87837	2.84527	2.44385	2.52877	2.51617	2.07323	1.90147	2.96235	2.70856	2.1231	230	0.0148361	2	5;5	5	5	Dbt	Lipoamide acyltransferase component of branched-chain alpha-keto acid dehydrogenase complex, mitochondrial	IPI00130535;IPI00890234	IPI00130535;IPI00890234	P53395	>IPI:IPI00130535.1|SWISS-PROT:P53395 Tax_Id=10090 Gene_Symbol=Dbt Lipoamide acyltransferase component of branched-chain alpha-keto acid dehydrogenase complex, mitochondrial;>IPI:IPI00890234.1|TREMBL:Q3TMF5;Q6LC11;Q7TND9|ENSEMBL:ENSMUSP00000000349|REFSEQ:NP	-0.0681914	-0.454208	-1.05777	1.89928	-0.0821928	-0.236927	Cluster B (43)
2.88276	4.19604	4.24737	3.74279	6.58414	4.80931	6.93481	7.05766	4.74901	3.92342	3.78702	4.367	7.98148	7.03928	3.75982	4.42595	4.53453	NaN	2.60065	4.17153	3.92157	5.74053	5.03778	NaN	231	0.0313665	4	6;5;3;1	6	5	Ensa	Isoform 1 of Alpha-endosulfine	IPI00409045;IPI00230470;IPI00461342	IPI00409045;IPI00230470;IPI00461342;IPI00850363	P60840-1	>IPI:IPI00409045.2|SWISS-PROT:P60840-1|ENSEMBL:ENSMUSP00000051799|REFSEQ:NP_062507 Tax_Id=10090 Gene_Symbol=Ensa Isoform 1 of Alpha-endosulfine;>IPI:IPI00230470.1|SWISS-PROT:P60840-2|ENSEMBL:ENSMUSP00000045937|REFSEQ:NP_001021383 Tax_Id=10090 Gene_Symbol=E	-0.962624	1.58256	-0.754989	0.671018	-0.717956	0.18199	Cluster B (43)
12.1255	7.40851	6.77645	7.72201	7.6858	6.2317	7.46436	5.23588	7.78574	8.16393	7.7694	9.70403	3.40576	5.78603	7.75615	6.55609	8.07559	6.42756	8.99038	8.45809	9.80008	10.8677	8.21423	10.6401	232	0.024582	2	44;40	44	44	Cnp	Isoform CNPII of 2,3-cyclic-nucleotide 3-phosphodiesterase	IPI00319602;IPI00229598	IPI00319602;IPI00229598	P16330-1	>IPI:IPI00319602.3|SWISS-PROT:P16330-1|TREMBL:Q3TYV5|ENSEMBL:ENSMUSP00000099409|REFSEQ:NP_034053|VEGA:OTTMUSP00000001946 Tax_Id=10090 Gene_Symbol=Cnp Isoform CNPII of 2,3-cyclic-nucleotide 3-phosphodiesterase;>IPI:IPI00229598.4|SWISS-PROT:P16330-2|TREMB	-0.127259	-0.723183	0.176055	-1.31056	0.383271	1.60167	Cluster E (189)
3.69399	3.24665	4.23209	NaN	NaN	NaN	NaN	3.70563	3.65043	2.36591	3.18502	3.27429	8.09585	4.03992	5.32737	6.43293	3.97488	NaN	NaN	NaN	NaN	6.2282	NaN	NaN	233	0.0109825	5	5;5;5;5;4	5	4	Map7d1; Kiaa1187; Mtap7d1	Isoform 1 of MAP7 domain-containing protein 1	IPI00282957;IPI00881853;IPI00867855;IPI00649400;IPI00649975	IPI00282957;IPI00881853;IPI00867855;IPI00649400;IPI00649975	A2AJI0-1	>IPI:IPI00282957.4|SWISS-PROT:A2AJI0-1|ENSEMBL:ENSMUSP00000054338|REFSEQ:NP_659190|VEGA:OTTMUSP00000009747 Tax_Id=10090 Gene_Symbol=Mtap7d1 Isoform 1 of MAP7 domain-containing protein 1;>IPI:IPI00881853.1|TREMBL:A8Y5P4|ENSEMBL:ENSMUSP00000113250|VEGA:OTTMU	-0.569873	-0.558246	-1.06688	1.13245	-0.298916	1.36147	Cluster B (43)
1.46267	NaN	NaN	1.10489	1.82926	2.33951	3.58051	2.33236	2.26301	NaN	NaN	NaN	1.55492	1.56082	1.48597	1.40119	1.63503	NaN	NaN	1.93844	2.33361	2.69607	2.03397	2.54654	234	0.0025136	3	4;4;4	4	4	Strn	Striatin	IPI00352986;IPI00554884;IPI00857405	IPI00352986;IPI00554884;IPI00857405	O55106	>IPI:IPI00352986.2|SWISS-PROT:O55106 Tax_Id=10090 Gene_Symbol=Strn Striatin;>IPI:IPI00554884.1|TREMBL:Q5BKR9;Q8BKL4|ENSEMBL:ENSMUSP00000120830|REFSEQ:NP_035630|VEGA:OTTMUSP00000029658 Tax_Id=10090 Gene_Symbol=Strn Striatin, calmodulin binding protein;>IPI:	-1.48088	0.817847	0.698012	-0.805542	-0.208484	0.979048	Cluster E (189)
2.82294	3.49993	5.2378	3.74953	4.44425	2.57546	4.59284	2.703	3.44483	2.6024	2.41441	3.84128	5.1083	5.40015	5.02033	5.62556	3.71182	3.82511	3.84645	3.14753	2.96454	2.24648	4.06256	4.04187	235	0.0378467	8	4;4;2;2;1;1;1;1	4	4	Rbm12;Cpne1		IPI00224075;IPI00857663;IPI00830998;IPI00831094	IPI00224075;IPI00857663;IPI00830998;IPI00831094;IPI00858002;IPI00856466;IPI00856970;IPI00858302	Q8C166	>IPI:IPI00224075.1|SWISS-PROT:Q8C166|TREMBL:A3KGK6;Q3U893;Q571A1|ENSEMBL:ENSMUSP00000105236;ENSMUSP00000105237|REFSEQ:NP_733467;NP_733469|VEGA:OTTMUSP00000017195;OTTMUSP00000017203 Tax_Id=10090 Gene_Symbol=Rbm12;Cpne1 Copine-1;>IPI:IPI00857663.1|TREMBL:B7Z	-0.115706	-0.350625	-1.12834	1.85851	0.0935257	-0.357374	Cluster B (43)
0.270995	0.460448	0.463478	0.520237	0.274266	0.258927	0.344923	0.367742	0.231455	0.379824	0.241639	0.275862	0.657851	0.42633	0.380474	0.4999	0.376011	0.403616	0.307617	0.381956	0.303767	0.246427	0.374069	0.356824	236	0.0160812	2	4;4	4	4	Eif6	Eukaryotic translation initiation factor 6	IPI00115862;IPI00857575	IPI00115862;IPI00857575	O55135	>IPI:IPI00115862.1|SWISS-PROT:O55135|TREMBL:Q3U740;Q3U818;Q3UA13;Q3UBJ6;Q545K4;Q9R071|ENSEMBL:ENSMUSP00000029142|REFSEQ:NP_034709|VEGA:OTTMUSP00000017338 Tax_Id=10090 Gene_Symbol=Eif6 Eukaryotic translation initiation factor 6;>IPI:IPI00857575.2|TREMBL:A6P	1.09487	-0.656235	-1.40975	1.092	0.242427	-0.363316	Cluster D (118)
3.84349	3.91114	1.14764	3.52063	6.60807	5.96872	5.28821	4.08563	6.17741	5.27454	5.88235	7.77726	1.77974	4.5208	4.73395	5.64334	3.75742	5.70907	3.68487	3.64764	5.6912	5.54539	6.04888	5.32793	237	0.0425388	2	7;3	7	4	Camk1	Calcium/calmodulin-dependent protein kinase type 1	IPI00130439	IPI00130439;IPI00830518	Q91YS8	>IPI:IPI00130439.1|SWISS-PROT:Q91YS8|TREMBL:Q3TDH8;Q3UY68;Q8BJA6|ENSEMBL:ENSMUSP00000032409|REFSEQ:NP_598687|VEGA:OTTMUSP00000025539 Tax_Id=10090 Gene_Symbol=Camk1 Calcium/calmodulin-dependent protein kinase type 1	-1.20716	0.732324	1.05484	-0.157429	-1.15461	0.732039	Cluster E (189)
5.87924	4.03356	3.74827	4.59939	6.46287	7.63184	7.47049	5.57631	4.3007	4.56871	5.23889	6.59544	2.63234	4.4958	6.35364	6.19463	3.29717	5.55834	5.46657	4.9848	7.81617	7.4228	6.19771	8.79121	238	0.0292773	2	31;30	31	31	Gpd2	Glycerol-3-phosphate dehydrogenase, mitochondrial	IPI00876084;IPI00331182	IPI00876084;IPI00331182	Q64521	>IPI:IPI00876084.1|SWISS-PROT:Q64521|ENSEMBL:ENSMUSP00000028167|REFSEQ:NP_001139292;NP_034404 Tax_Id=10090 Gene_Symbol=Gpd2 Glycerol-3-phosphate dehydrogenase, mitochondrial;>IPI:IPI00331182.4|TREMBL:A2AQR0|ENSEMBL:ENSMUSP00000108237|VEGA:OTTMUSP0000001343	-1.20327	0.994372	-0.617891	-0.269829	-0.319877	1.41649	Cluster E (189)
7.41125	4.64145	2.39338	5.28877	9.22935	6.90179	6.90084	4.90725	5.55895	4.92611	4.99575	5.63698	9.75134	8.24267	9.992	6.50576	5.68667	6.0507	7.32279	9.08595	7.25111	5.91681	7.61963	7.30834	239	0.0361629	3	20;20;20	20	20	Wdr7	Isoform 1 of WD repeat-containing protein 7	IPI00120637;IPI00380997;IPI00653237	IPI00120637;IPI00380997;IPI00653237	Q920I9-1	>IPI:IPI00120637.4|SWISS-PROT:Q920I9-1 Tax_Id=10090 Gene_Symbol=Wdr7 Isoform 1 of WD repeat-containing protein 7;>IPI:IPI00380997.3|SWISS-PROT:Q920I9-2|TREMBL:Q059Q1|ENSEMBL:ENSMUSP00000072509|REFSEQ:NP_001014981 Tax_Id=10090 Gene_Symbol=Wdr7 WD repeat-con	-1.27315	0.246208	-0.990312	1.44578	0.0805728	0.490904	Cluster B (43)
1.12867	1.67659	NaN	NaN	1.70277	1.43379	1.61329	1.69434	1.48372	NaN	NaN	NaN	2.6124	2.21877	2.24442	1.91641	NaN	NaN	2.14763	NaN	2.09135	NaN	NaN	1.48251	240	0.0310484	3	2;2;2	2	2	Apool	Putative uncharacterized protein	IPI00874376;IPI00112493;IPI00828758	IPI00874376;IPI00112493;IPI00828758	Q9CZB4	>IPI:IPI00874376.1|TREMBL:Q9CZB4|ENSEMBL:ENSMUSP00000109041 Tax_Id=10090 Gene_Symbol=Apool Putative uncharacterized protein;>IPI:IPI00112493.2|SWISS-PROT:Q78IK4|TREMBL:B1AV13|ENSEMBL:ENSMUSP00000026599|REFSEQ:NP_080841|VEGA:OTTMUSP00000020016 Tax_Id=10090	-1.22924	-0.284572	-0.840581	1.25616	1.05922	0.039017	Cluster B (43)
0.13574	0.213726	0.175291	0.202745	0.174353	0.164897	0.130671	0.142609	0.21195	0.176725	0.154497	0.179385	0.14579	0.110176	0.117965	0.156143	0.197468	0.178712	0.324454	0.235532	0.14785	0.11531	0.153525	0.210332	241	0.0169808	9	7;7;6;5;5;5;5;5;5	7	2	Hist2h2aa2;Hist2h2aa1		IPI00330000;IPI00272033;IPI00153400;IPI00221463;IPI00229543;IPI00229545;IPI00265761;IPI00229542;IPI00229544	IPI00330000;IPI00272033;IPI00153400;IPI00221463;IPI00229543;IPI00229545;IPI00265761;IPI00229542;IPI00229544	Q6GSS7	>IPI:IPI00330000.4|SWISS-PROT:Q6GSS7|TREMBL:B2RWH3|ENSEMBL:ENSMUSP00000077814;ENSMUSP00000100581|REFSEQ:NP_038577;NP_835584 Tax_Id=10090 Gene_Symbol=Hist2h2aa2;Hist2h2aa1 Histone H2A type 2-A;>IPI:IPI00272033.3|SWISS-PROT:Q64523|TREMBL:Q149V4|ENSEMBL:ENSMU	0.666296	-0.486308	0.347382	-1.35953	1.41716	-0.584998	Cluster F (32)
0.103683	0.085778	0.0850268	0.0752049	0.0763942	0.119393	0.0748615	0.0458947	0.107455	0.0895897	0.0877655	0.083167	0.0397125	0.0824063	0.0411336	0.061361	0.0730834	0.0702346	0.0786968	0.10275	0.0410678	0.0510543	0.0293936	0.0598193	242	0.0055359	7	28;22;10;10;9;9;7	28	15	BC094435gag-pol;Clec4a1	Putative gag-pol protein	IPI00420814;IPI00380444	IPI00420814;IPI00380444;IPI00853740;IPI00850445;IPI00849767;IPI00903358;IPI00653521	Q03514;Q0VGN5;Q1W5W7	>IPI:IPI00420814.3|TREMBL:Q03514;Q0VGN5;Q1W5W7;Q8C2B1;Q9ERJ2;Q9ERJ3;Q9ERJ4 Tax_Id=10090 Gene_Symbol=BC094435 Putative gag-pol protein;>IPI:IPI00380444.1|TREMBL:Q7TQ37 Tax_Id=10090 Gene_Symbol=BC094435 Pol protein	0.80591	0.372522	0.939891	-1.08518	0.382604	-1.41575	Cluster F (32)
0.368121	0.317541	0.26502	0.259821	0.156021	0.15386	0.145592	0.269818	0.143602	0.175134	0.151101	0.126347	0.394945	0.226891	0.1767	0.228128	0.237829	0.222737	0.26837	0.20154	0.142953	0.19516	0.144069	0.181015	243	0.00156833	6	15;10;10;10;3;2	15	15	Rps9	40S ribosomal protein S9	IPI00420726;IPI00856235;IPI00918411;IPI00880750	IPI00420726;IPI00856235;IPI00918411;IPI00880750;IPI00857782;IPI00858267	Q6ZWN5	>IPI:IPI00420726.3|SWISS-PROT:Q6ZWN5|ENSEMBL:ENSMUSP00000006496;ENSMUSP00000104265|REFSEQ:NP_084043|VEGA:OTTMUSP00000026495;OTTMUSP00000026499 Tax_Id=10090 Gene_Symbol=Rps9 40S ribosomal protein S9;>IPI:IPI00856235.1|TREMBL:Q96EC0;Q9CXW7|ENSEMBL:ENSMUSP000	1.43725	-0.849555	-1.03376	0.551183	0.593415	-0.698532	Cluster D (118)
6.57419	5.07923	4.38231	5.21159	5.83874	3.27429	6.49815	3.69686	5.21594	4.11726	5.19373	6.43418	1.71356	2.4119	3.62135	3.37667	3.62201	5.01932	4.89764	2.71813	4.90798	4.25622	9.14327	4.34273	244	0.0235369	2	12;12	12	12	Maoa	Amine oxidase [flavin-containing] A	IPI00169711;IPI00890076	IPI00169711;IPI00890076	Q64133	>IPI:IPI00169711.1|SWISS-PROT:Q64133 Tax_Id=10090 Gene_Symbol=Maoa Amine oxidase [flavin-containing] A;>IPI:IPI00890076.1|TREMBL:B1AX52;Q3TPD9;Q3U2X5;Q3UJ53|ENSEMBL:ENSMUSP00000026013|REFSEQ:NP_776101|VEGA:OTTMUSP00000018396 Tax_Id=10090 Gene_Symbol=Maoa a	0.74125	0.282127	0.793282	-1.91099	-0.15937	0.253703	Cluster E (189)
6.88373	5.48637	7.17206	3.40449	9.30926	8.98877	11.4882	10.222	10.276	9.8912	7.4599	11.4621	3.76095	6.60328	7.71783	8.14797	5.49209	9.28419	13.7922	3.14594	9.57212	12.8072	12.5972	11.2222	245	0.0430236	5	11;10;6;4;2	11	11	Gm10108;LOC100045925;Cycs		IPI00265239;IPI00222419;IPI00849673	IPI00265239;IPI00222419;IPI00849673;CON__P62894;IPI00230033	P62897;Q56A15;P00009;Q8C2S2	>IPI:IPI00265239.1|REFSEQ:XP_001475300;XP_001479464 Tax_Id=10090 Gene_Symbol=Gm10108;LOC100045925 similar to cytochrome c;>IPI:IPI00222419.5|SWISS-PROT:P62897|TREMBL:Q56A15|ENSEMBL:ENSMUSP00000072829;ENSMUSP00000076944|REFSEQ:NP_031834;XP_001478445;XP_0014	-1.25007	0.557809	0.686738	-0.663819	-0.662798	1.33214	Cluster E (189)
3.85683	3.62805	4.18918	2.40975	3.99952	4.96968	NaN	5.37576	3.48785	5.42741	NaN	NaN	2.52992	2.87662	2.71643	3.1001	4.85814	6.27117	5.05	3.9593	NaN	NaN	5.65291	5.37432	246	0.00368904	4	10;10;9;6	10	10	Pccb	Propionyl-CoA carboxylase beta chain, mitochondrial	IPI00606510;IPI00918862;IPI00468653;IPI00918838	IPI00606510;IPI00918862;IPI00468653;IPI00918838	Q99MN9	>IPI:IPI00606510.1|SWISS-PROT:Q99MN9 Tax_Id=10090 Gene_Symbol=Pccb Propionyl-CoA carboxylase beta chain, mitochondrial;>IPI:IPI00918862.1|TREMBL:A0PJE6;Q7TMF4;Q8CFZ3;Q9DBG2|ENSEMBL:ENSMUSP00000035116|REFSEQ:NP_080111|VEGA:OTTMUSP00000045332 Tax_Id=10090 Ge	-0.545886	0.599637	0.0634061	-1.72052	0.586192	1.01717	Cluster E (189)
3.89332	3.46909	4.72724	2.80481	8.01089	6.89085	7.75434	5.46359	5.59691	5.53495	6.99937	5.9988	3.30568	5.65899	6.31632	4.08313	7.23589	4.90942	4.69153	3.06138	6.36456	5.73789	8.02118	6.02627	247	0.00887909	11	10;10;10;9;9;7;6;6;2;1;1	10	10	Sgip1	SH3-domain GRB2-like interacting protein 1 alpha	IPI00623241;IPI00875338;IPI00465788;IPI00311247;IPI00785215;IPI00649206;IPI00876091;IPI00648975	IPI00623241;IPI00875338;IPI00465788;IPI00311247;IPI00785215;IPI00649206;IPI00876091;IPI00648975;IPI00653374;IPI00475335;IPI00889885	A2AIY8;A7BFW0	>IPI:IPI00623241.3|TREMBL:A2AIY8;A7BFW0|ENSEMBL:ENSMUSP00000102495|VEGA:OTTMUSP00000008381 Tax_Id=10090 Gene_Symbol=Sgip1 SH3-domain GRB2-like interacting protein 1 alpha;>IPI:IPI00875338.1|ENSEMBL:ENSMUSP00000099836 Tax_Id=10090 Gene_Symbol=Sgip1 89 kDa p	-1.52522	1.33495	0.368578	-0.408524	-0.415168	0.645382	Cluster E (189)
5.66187	3.66771	3.46332	1.3482	4.52243	3.26126	3.21502	2.59639	4.04318	5.12952	3.86892	4.12916	4.73664	7.84991	5.31096	5.85583	4.13616	4.12133	4.76304	2.856	6.02845	5.38677	6.02482	5.52944	248	0.032511	2	16;14	16	1	Clip2	Isoform 1 of CAP-Gly domain-containing linker protein 2	IPI00467854;IPI00408543	IPI00467854;IPI00408543	Q9Z0H8-1	>IPI:IPI00467854.1|SWISS-PROT:Q9Z0H8-1|ENSEMBL:ENSMUSP00000098212|REFSEQ:NP_034120 Tax_Id=10090 Gene_Symbol=Clip2 Isoform 1 of CAP-Gly domain-containing linker protein 2;>IPI:IPI00408543.5|SWISS-PROT:Q9Z0H8-2|ENSEMBL:ENSMUSP00000037431|REFSEQ:NP_001034251	-0.795423	-1.20505	-0.21186	1.11644	-0.167364	1.26326	Cluster E (189)
4.75987	2.82199	2.54855	3.42278	4.74091	3.76336	4.78973	3.20174	6.6234	5.18376	4.81858	5.66123	2.30054	4.63843	5.49874	4.08197	3.27354	3.52237	5.15491	3.16086	4.72813	6.88753	4.90388	6.40369	249	0.0294893	1	44	44	44	Cntn1	Contactin-1	IPI00123058	IPI00123058	P12960	>IPI:IPI00123058.1|SWISS-PROT:P12960|ENSEMBL:ENSMUSP00000000109;ENSMUSP00000067842|REFSEQ:NP_001153119;NP_001153120;NP_031753|VEGA:OTTMUSP00000015953;OTTMUSP00000015954 Tax_Id=10090 Gene_Symbol=Cntn1 Contactin-1	-1.31204	-0.0252418	1.01828	0.0993487	-0.940651	1.16031	Cluster E (189)
9.53289	7.02247	6.44496	5.77801	11.2605	10.5461	11.2215	7.21241	12.1904	10.1055	9.23617	15.9023	3.52361	6.37146	8.30565	7.67224	6.23558	7.49794	8.76271	7.83147	9.12658	10.5126	16.9311	17.7977	250	0.00507117	1	33	33	29	Alb	Serum albumin	IPI00131695	IPI00131695	P07724	>IPI:IPI00131695.3|SWISS-PROT:P07724|TREMBL:Q546G4|ENSEMBL:ENSMUSP00000031314|REFSEQ:NP_033784 Tax_Id=10090 Gene_Symbol=Alb Serum albumin	-1.07059	0.612103	0.682382	-0.935748	-0.614776	1.32663	Cluster E (189)
7.29981	3.57449	3.49406	5.09944	6.77461	7.09723	5.86682	5.88478	6.09459	3.69413	5.23889	6.16523	3.12774	3.83966	6.20463	4.05679	3.62489	4.78996	7.46547	5.86648	6.69075	7.56143	7.4195	8.12084	251	0.0445075	1	24	24	23	Calb2	Calretinin	IPI00119346	IPI00119346	Q08331	>IPI:IPI00119346.1|SWISS-PROT:Q08331|TREMBL:Q8CCS7|ENSEMBL:ENSMUSP00000003754|REFSEQ:NP_031612 Tax_Id=10090 Gene_Symbol=Calb2 Calretinin	-0.95386	0.678986	0.215713	-1.2818	-0.0507976	1.39176	Cluster E (189)
0.258438	0.691228	0.374742	0.452018	0.43465	0.408881	0.360023	0.523451	0.34715	0.422369	0.395366	0.393128	NaN	0.650068	0.733837	0.690465	0.364498	0.500801	0.402998	0.325956	0.339328	0.294369	0.425351	0.404383	252	0.0181552	1	6	6	6	Dnajb11	DnaJ homolog subfamily B member 11	IPI00320241	IPI00320241	Q99KV1	>IPI:IPI00320241.1|SWISS-PROT:Q99KV1|ENSEMBL:ENSMUSP00000004574|REFSEQ:NP_080676|VEGA:OTTMUSP00000031609 Tax_Id=10090 Gene_Symbol=Dnajb11 DnaJ homolog subfamily B member 11	-0.231229	-0.127752	-0.416635	1.99929	-0.538416	-0.685258	Cluster D (118)
2.65759	3.29045	3.78086	1.86745	3.84379	5.42594	4.98927	5.56917	3.77658	3.12647	3.89332	4.45038	4.52509	4.59749	4.64102	3.26179	5.22466	3.39963	2.7707	3.87012	3.96511	3.78874	4.32826	3.65497	253	0.028528	1	6	6	6	Rab35	Ras-related protein Rab-35	IPI00130489	IPI00130489	Q6PHN9	>IPI:IPI00130489.1|SWISS-PROT:Q6PHN9|TREMBL:Q3U0T9|ENSEMBL:ENSMUSP00000031492|REFSEQ:NP_937806|VEGA:OTTMUSP00000015590 Tax_Id=10090 Gene_Symbol=Rab35 Ras-related protein Rab-35	-1.48592	1.42085	-0.149272	0.743482	-0.435131	-0.0940057	Cluster B (43)
7.06714	4.01155	3.62266	4.84707	4.98256	4.29627	3.54786	3.07901	3.48578	2.17188	2.1925	3.06984	3.47367	3.83333	5.49451	4.91957	3.85208	2.62626	3.42548	3.6626	6.00492	4.69439	4.13736	5.09191	254	0.00771872	1	14	14	3	Mag	Isoform L-MAG of Myelin-associated glycoprotein	IPI00276515	IPI00276515	P20917-1	>IPI:IPI00276515.4|SWISS-PROT:P20917-1|TREMBL:Q3T1F6;Q3ZB61;Q3ZB62|ENSEMBL:ENSMUSP00000073489 Tax_Id=10090 Gene_Symbol=Mag Isoform L-MAG of Myelin-associated glycoprotein	0.580592	0.0392272	-1.77841	0.512548	-0.393658	1.0397	Cluster D (118)
NaN	0.473127	0.712403	0.863334	0.44117	0.44082	0.419428	0.592768	0.447828	NaN	NaN	0.388848	0.526205	0.477783	0.368311	0.461766	0.425134	0.46049	0.427168	0.450126	0.391129	0.261568	0.358012	0.41691	255	0.0104795	1	2	2	2	Bag2	BAG family molecular chaperone regulator 2	IPI00130304	IPI00130304	Q91YN9	>IPI:IPI00130304.1|SWISS-PROT:Q91YN9|ENSEMBL:ENSMUSP00000042009|REFSEQ:NP_663367|VEGA:OTTMUSP00000024427 Tax_Id=10090 Gene_Symbol=Bag2 BAG family molecular chaperone regulator 2	1.91877	-0.237989	-0.486373	0.0456478	-0.263537	-0.976519	Cluster D (118)
1.23557	NaN	1.35468	2.09258	1.44092	1.45226	1.36253	1.42749	1.37018	1.3804	1.32506	1.4912	3.41927	2.2763	1.86404	2.19298	1.8632	1.61789	0.90843	1.61389	1.47005	1.14381	1.48085	1.70468	256	0.0170411	1	2	2	2	Vps28	Vacuolar protein sorting-associated protein 28 homolog	IPI00133591	IPI00133591	Q9D1C8	>IPI:IPI00133591.1|SWISS-PROT:Q9D1C8|TREMBL:Q8BMZ7|ENSEMBL:ENSMUSP00000077856|REFSEQ:NP_080118 Tax_Id=10090 Gene_Symbol=Vps28 Vacuolar protein sorting-associated protein 28 homolog	-0.740543	-0.436751	-0.660169	1.92456	0.198629	-0.285724	Cluster B (43)
0.634236	1.13841	NaN	NaN	1.05908	1.24497	0.976086	1.48093	0.954654	NaN	0.820143	0.786596	2.09718	1.27348	1.12395	1.20776	1.09813	1.12504	1.23174	NaN	0.860733	0.780396	1.05639	0.916422	257	0.0360291	1	2	2	2	Acbd3	Golgi resident protein GCP60	IPI00129907	IPI00129907	Q8BMP6	>IPI:IPI00129907.7|SWISS-PROT:Q8BMP6|TREMBL:Q3TJW1;Q6P9T6|ENSEMBL:ENSMUSP00000027780|REFSEQ:NP_573488 Tax_Id=10090 Gene_Symbol=Acbd3 Golgi resident protein GCP60	-0.904712	0.782612	-1.10323	1.21413	0.668074	-0.656873	Cluster B (43)
6.66267	5.87406	7.33729	5.53526	NaN	NaN	NaN	NaN	NaN	NaN	4.96944	4.68582	6.41026	4.61446	4.98828	9.32836	2.52035	NaN	NaN	3.19744	6.32831	NaN	NaN	NaN	258	0.0126156	2	11;11	11	9	Adssl1	Isoform 2 of Adenylosuccinate synthetase isozyme 1	IPI00229690;IPI00123190	IPI00229690;IPI00123190	P28650-2	>IPI:IPI00229690.1|SWISS-PROT:P28650-2|ENSEMBL:ENSMUSP00000105378 Tax_Id=10090 Gene_Symbol=Adssl1 Isoform 2 of Adenylosuccinate synthetase isozyme 1;>IPI:IPI00123190.1|SWISS-PROT:P28650-1|TREMBL:Q3UBP0|ENSEMBL:ENSMUSP00000021726|REFSEQ:NP_031447 Tax_Id=100	0.685095	NaN	-0.0954565	0.38131	-1.69062	0.719673	Cluster A (25)
0.814929	1.3341	1.33035	1.36095	NaN	NaN	NaN	NaN	NaN	NaN	NaN	0.676682	1.93757	1.33899	1.0038	1.23216	1.1945	NaN	NaN	0.847601	2.09288	2.28723	2.69056	NaN	259	0.011131	3	4;1;1	4	4	Cops7b	COP9 signalosome complex subunit 7b	IPI00453769	IPI00453769;IPI00880793;IPI00880634	Q8BV13	>IPI:IPI00453769.2|SWISS-PROT:Q8BV13|TREMBL:Q3TDL0|ENSEMBL:ENSMUSP00000027446;ENSMUSP00000113587|REFSEQ:NP_766562|VEGA:OTTMUSP00000033969 Tax_Id=10090 Gene_Symbol=Cops7b COP9 signalosome complex subunit 7b	0.204367	NaN	-1.32004	0.122217	-0.427215	1.42067	Cluster B (43)
NaN	NaN	NaN	NaN	1.12564	0.965531	0.920217	1.23435	2.04466	2.23624	1.59048	1.55432	NaN	NaN	NaN	1.49945	NaN	1.13186	1.076	NaN	1.28059	1.41681	1.12303	1.6837	260	0.00272508	3	3;3;1	3	3	Sel1l	Isoform 1 of Protein sel-1 homolog 1	IPI00131143;IPI00224252	IPI00131143;IPI00224252;IPI00462647	Q9Z2G6-1	>IPI:IPI00131143.1|SWISS-PROT:Q9Z2G6-1|TREMBL:Q3TT70;Q5DTL8|ENSEMBL:ENSMUSP00000021347|REFSEQ:NP_001034178 Tax_Id=10090 Gene_Symbol=Sel1l Isoform 1 of Protein sel-1 homolog 1;>IPI:IPI00224252.5|SWISS-PROT:Q9Z2G6-2|TREMBL:Q6GTY4;Q6PFR3;Q80YC0|REFSEQ:NP_0354	NaN	-1.0916	1.35079	0.528334	-0.837919	0.0503915	Cluster A (25)
0.79466	1.63473	1.71356	NaN	1.61342	1.44808	1.53853	1.64029	1.03396	1.00106	1.1838	0.822842	3.23887	1.84607	1.45188	1.61418	0.931185	2.0229	0.988435	1.01832	1.55258	1.37436	1.58977	1.59574	261	0.0428796	2	5;5	5	3	Cul4b	Isoform 1 of Cullin-4B	IPI00224689;IPI00473987	IPI00224689;IPI00473987	A2A432-1	>IPI:IPI00224689.3|SWISS-PROT:A2A432-1|ENSEMBL:ENSMUSP00000059276;ENSMUSP00000110771|REFSEQ:NP_001103612;NP_082564|VEGA:OTTMUSP00000018749 Tax_Id=10090 Gene_Symbol=Cul4b Isoform 1 of Cullin-4B;>IPI:IPI00473987.7|SWISS-PROT:A2A432-2|TREMBL:Q3TP81|ENSEMBL:EN	0.661623	0.512905	-1.25044	0.881205	-1.30675	0.501458	Cluster D (118)
2.43605	NaN	3.72231	NaN	2.43043	3.37575	4.24628	3.59738	NaN	NaN	NaN	NaN	NaN	1.00561	1.88374	2.06962	3.2803	2.32466	2.14841	2.41074	3.01396	3.15816	3.31148	3.32812	262	0.010007	1	5	9	5	Bcr	Breakpoint cluster region protein	IPI00380817	IPI00380817	Q6PAJ1	>IPI:IPI00380817.6|SWISS-PROT:Q6PAJ1|TREMBL:A2RRK7;Q61223;Q80UP7|ENSEMBL:ENSMUSP00000039247|REFSEQ:NP_001074881 Tax_Id=10090 Gene_Symbol=Bcr Breakpoint cluster region protein	0.389306	0.966741	NaN	-1.46539	-0.561981	0.671321	Cluster E (189)
2.771	2.0182	NaN	1.74697	NaN	NaN	NaN	NaN	3.07295	4.09937	3.3695	3.68514	7.97003	3.58925	3.62924	3.75432	NaN	NaN	1.75976	2.98686	3.94867	3.25871	NaN	3.48165	263	0.0242406	1	4	4	4	Pld3	Phospholipase D3	IPI00130624	IPI00130624	O35405	>IPI:IPI00130624.1|SWISS-PROT:O35405|TREMBL:Q9CW68|ENSEMBL:ENSMUSP00000003453;ENSMUSP00000112942;ENSMUSP00000113820|REFSEQ:NP_035246|VEGA:OTTMUSP00000042001;OTTMUSP00000042002 Tax_Id=10090 Gene_Symbol=Pld3 Phospholipase D3	-1.30468	NaN	0.677828	0.842979	-0.851169	0.635037	Cluster E (189)
0.810898	0.942152	0.925412	1.15085	0.847386	0.83633	0.8967	0.921829	0.761441	0.869263	0.734484	0.6664	1.24562	0.871384	0.950841	0.89662	0.932314	1.10616	0.844666	1.00094	0.8726	0.688421	0.838153	0.830151	264	0.0291626	3	9;9;9	9	9	Gsr	Isoform Mitochondrial of Glutathione reductase, mitochondrial	IPI00111359;IPI00956860;IPI00760002	IPI00111359;IPI00956860;IPI00760002	P47791-1	>IPI:IPI00111359.2|SWISS-PROT:P47791-1|TREMBL:Q3TWI5;Q3U9P5;Q3U9R7;Q3UAS7;Q3UB84;Q91Z57|ENSEMBL:ENSMUSP00000033992|REFSEQ:NP_034474|VEGA:OTTMUSP00000017970 Tax_Id=10090 Gene_Symbol=Gsr Isoform Mitochondrial of Glutathione reductase, mitochondrial;>IPI:IPI0	0.677705	-0.056549	-1.69292	0.557974	1.04054	-0.526748	Cluster D (118)
2.59855	3.4721	3.34348	2.70614	3.8398	3.65631	3.55177	3.81825	2.82885	3.07929	3.26115	3.09626	2.47721	2.24351	2.81088	2.91223	3.55631	4.31835	2.33307	2.91036	3.52361	3.7294	4.25949	3.48456	265	0.0149482	3	9;9;8	9	9	Gdap1l1	Ganglioside-induced differentiation-associated protein 1-like 1	IPI00123756;IPI00620728;IPI00752823	IPI00123756;IPI00620728;IPI00752823	Q8VE33	>IPI:IPI00123756.1|SWISS-PROT:Q8VE33|ENSEMBL:ENSMUSP00000105048|VEGA:OTTMUSP00000001026 Tax_Id=10090 Gene_Symbol=Gdap1l1 Ganglioside-induced differentiation-associated protein 1-like 1;>IPI:IPI00620728.2|TREMBL:Q3USC7|ENSEMBL:ENSMUSP00000018087|REFSEQ:NP_6	-0.47656	1.218	-0.271979	-1.49985	0.0488187	0.981566	Cluster E (189)
2.77262	2.83366	2.72324	2.49738	3.5084	3.2329	3.9353	3.2551	3.45686	3.54233	3.14268	3.54472	2.93936	3.05036	2.75088	3.46201	3.27268	3.58603	3.07654	2.94942	2.62082	3.14179	3.19122	2.78792	266	0.0031014	4	10;10;7;0	19	9	Ywhab	Isoform Long of 41701 protein beta/alpha	IPI00230682;IPI00760000;IPI00750790	IPI00230682;IPI00760000;IPI00750790;IPI00750197	Q9CQV8-1	>IPI:IPI00230682.6|SWISS-PROT:Q9CQV8-1|TREMBL:A2A5N2|ENSEMBL:ENSMUSP00000018470|REFSEQ:NP_061223|VEGA:OTTMUSP00000017275 Tax_Id=10090 Gene_Symbol=Ywhab Isoform Long of 14-3-3 protein beta/alpha;>IPI:IPI00760000.1|SWISS-PROT:Q9CQV8-2 Tax_Id=10090 Gene_Symbo	-1.39521	0.905664	1.29358	-0.439656	0.205187	-0.569573	Cluster E (189)
0.565963	0.819605	0.854263	1.18661	0.649393	0.725847	0.59805	0.789889	0.67245	0.705816	0.674036	0.59538	1.17467	0.876808	0.825559	0.97229	0.829807	0.892379	0.747328	0.802311	0.648214	0.627274	0.713114	0.714337	267	0.0207438	3	9;9;3	9	9	Farsa	Phenylalanyl-tRNA synthetase alpha chain	IPI00263874;IPI00754704	IPI00263874;IPI00754704;IPI00886213	Q8C0C7	>IPI:IPI00263874.3|SWISS-PROT:Q8C0C7|ENSEMBL:ENSMUSP00000003906|REFSEQ:NP_079924|VEGA:OTTMUSP00000025176 Tax_Id=10090 Gene_Symbol=Farsa Phenylalanyl-tRNA synthetase alpha chain;>IPI:IPI00754704.2|TREMBL:Q3U0Y9;Q4FJQ2;Q8BJG2;Q8BXN0;Q9CT72|ENSEMBL:ENSMUSP000	0.684696	-0.79411	-0.940489	1.42051	0.496437	-0.867044	Cluster D (118)
0.529633	0.811688	0.870625	0.885112	0.656987	0.6664	0.583022	0.933794	0.556081	0.599952	0.52579	0.472813	0.992654	0.759071	0.618965	0.811688	0.732118	0.756086	0.834307	0.661332	0.679209	0.48384	0.519157	0.603209	268	0.0227355	2	9;9	9	9	Adsl	Putative uncharacterized protein	IPI00265471;IPI00308217	IPI00265471;IPI00308217	Q3TMB8;Q8VCD4	>IPI:IPI00265471.2|TREMBL:Q3TMB8;Q8VCD4|ENSEMBL:ENSMUSP00000023043|REFSEQ:NP_033764 Tax_Id=10090 Gene_Symbol=Adsl Putative uncharacterized protein;>IPI:IPI00308217.1|SWISS-PROT:P54822 Tax_Id=10090 Gene_Symbol=Adsl Adenylosuccinate lyase	1.17311	-0.145073	-1.25667	0.795597	0.500684	-1.06765	Cluster D (118)
3.82819	4.49155	3.93747	2.60865	3.7262	4.51426	4.7776	4.10391	4.55913	4.82532	4.80792	3.8835	2.36984	2.88359	4.62749	2.74544	2.96033	3.66005	3.37918	3.93608	4.26767	4.05121	5.49481	4.71453	269	0.0266586	4	9;8;6;2	9	9	Sccpdh	Probable saccharopine dehydrogenase	IPI00153266;IPI00653905;IPI00850402	IPI00153266;IPI00653905;IPI00850402;IPI00830434	Q8R127	>IPI:IPI00153266.1|SWISS-PROT:Q8R127|ENSEMBL:ENSMUSP00000040956|REFSEQ:NP_848768|VEGA:OTTMUSP00000024557 Tax_Id=10090 Gene_Symbol=Sccpdh Probable saccharopine dehydrogenase;>IPI:IPI00653905.3|TREMBL:D3YZ22;Q3ULN6|ENSEMBL:ENSMUSP00000095064;ENSMUSP000001067	-0.0121796	0.531399	0.974733	-1.70933	-0.533542	0.748922	Cluster E (189)
1.55046	1.24544	1.30388	1.63932	1.17678	1.18469	1.10044	1.05592	1.04779	1.17722	1.04191	0.968898	1.69851	1.39125	1.28728	1.15818	1.45686	1.3174	1.3914	1.37954	1.16696	0.876808	1.16336	1.17163	270	0.00205202	3	15;12;1	15	9	G6pdx;G6pd; G6pd-1	Glucose-6-phosphate 1-dehydrogenase X	IPI00228385;IPI00857114	IPI00228385;IPI00857114;REV__IPI00135968	Q00612	>IPI:IPI00228385.5|SWISS-PROT:Q00612|TREMBL:Q3TNL1;Q790Y8|ENSEMBL:ENSMUSP00000004327|REFSEQ:NP_032088|VEGA:OTTMUSP00000019282 Tax_Id=10090 Gene_Symbol=G6pdx Glucose-6-phosphate 1-dehydrogenase X;>IPI:IPI00857114.1|TREMBL:A3KG36|ENSEMBL:ENSMUSP00000115915|V	1.09351	-0.696322	-1.38246	0.606625	0.885205	-0.506554	Cluster D (118)
6.30477	6.10165	5.35676	4.74609	5.66315	7.5838	6.70871	5.33475	8.84486	7.70891	9.58957	8.47314	3.40055	9.46163	6.30875	6.8899	5.22575	5.09139	5.96801	5.98122	8.7974	8.70398	8.08538	9.03342	271	0.0112473	3	14;1;1	14	9	Gnaq	Guanine nucleotide-binding protein G(q) subunit alpha	IPI00228618	IPI00228618;IPI00230191;IPI00848685	P21279	>IPI:IPI00228618.5|SWISS-PROT:P21279|TREMBL:Q3UHH5|ENSEMBL:ENSMUSP00000025541|REFSEQ:NP_032165 Tax_Id=10090 Gene_Symbol=Gnaq Guanine nucleotide-binding protein G(q) subunit alpha	-0.85948	-0.484585	1.20803	-0.149211	-0.976348	1.26159	Cluster E (189)
2.94213	2.9475	1.97977	2.4564	2.40952	3.12979	3.50582	2.60797	2.93229	3.59932	3.07626	3.17672	3.13568	3.53132	3.60399	3.56608	4.42693	4.86381	2.8299	3.87372	3.37575	2.40651	2.57274	2.35483	272	0.012091	2	19;14	19	8	Cyfip2	Cytoplasmic FMR1-interacting protein 2	IPI00405625;IPI00622497	IPI00405625;IPI00622497	Q5SQX6	>IPI:IPI00405625.9|SWISS-PROT:Q5SQX6|TREMBL:Q6PGK0|ENSEMBL:ENSMUSP00000090854|REFSEQ:NP_598530|VEGA:OTTMUSP00000005638 Tax_Id=10090 Gene_Symbol=Cyfip2 Cytoplasmic FMR1-interacting protein 2;>IPI:IPI00622497.3|TREMBL:Q5SQX7;Q5STT5;Q810V4;Q8K118|ENSEMBL:ENSM	-0.746748	-0.423725	0.0540729	0.727076	1.5466	-1.15728	Cluster C (14)
3.19581	NaN	3.89863	1.99732	3.56163	4.41267	3.46645	4.33971	3.10164	4.47087	3.43053	3.62542	3.98629	4.54607	5.24274	5.31547	2.85006	4.18533	3.41542	2.25678	4.66179	4.11794	3.57603	4.67355	273	0.0326938	2	8;7	8	8	Fsd1	Isoform 1 of Fibronectin type III and SPRY domain-containing protein 1	IPI00338998;IPI00886318	IPI00338998;IPI00886318	Q7TPM6-1	>IPI:IPI00338998.1|SWISS-PROT:Q7TPM6-1|ENSEMBL:ENSMUSP00000011733|REFSEQ:NP_899001 Tax_Id=10090 Gene_Symbol=Fsd1 Isoform 1 of Fibronectin type III and SPRY domain-containing protein 1;>IPI:IPI00886318.1|SWISS-PROT:Q7TPM6-2 Tax_Id=10090 Gene_Symbol=Fsd1 Iso	-0.955397	0.207882	-0.402302	1.42375	-1.09027	0.816333	Cluster A (25)
3.66582	2.79213	2.89352	3.65097	3.76279	3.20369	3.97204	3.22581	4.18989	4.16597	4.56642	4.17328	3.22612	3.32956	4.67006	3.34896	3.14238	2.66809	3.22768	2.00292	3.00454	2.5444	3.84276	4.28376	274	0.0331683	4	8;6;4;2	8	8	Tollip	Toll-interacting protein	IPI00136618;IPI00265864;IPI00886250	IPI00136618;IPI00265864;IPI00886250;IPI00856279	Q9QZ06	>IPI:IPI00136618.1|SWISS-PROT:Q9QZ06|TREMBL:A6PWS1;Q8BQL7|ENSEMBL:ENSMUSP00000001950|REFSEQ:NP_076253|VEGA:OTTMUSP00000027021 Tax_Id=10090 Gene_Symbol=Tollip Toll-interacting protein;>IPI:IPI00265864.3|TREMBL:Q8C5G6|ENSEMBL:ENSMUSP00000051485|VEGA:OTTMUSP0	-0.386311	0.194179	1.71994	-0.160498	-1.35236	-0.0149467	Cluster E (189)
2.74048	3.10415	2.7661	2.93135	2.73366	3.49052	3.09847	3.23154	3.07607	3.35458	2.9268	3.1412	2.36563	2.4888	3.332	3.29218	4.04122	2.80647	3.52274	3.81942	3.49895	4.2517	3.75897	3.27568	275	0.0387297	2	8;6	8	8	Plcxd3	PI-PLC X domain-containing protein 3	IPI00308851;IPI00758165	IPI00308851;IPI00758165	Q8BLJ3	>IPI:IPI00308851.3|SWISS-PROT:Q8BLJ3|TREMBL:B2RPW5|ENSEMBL:ENSMUSP00000053553|REFSEQ:NP_796329|VEGA:OTTMUSP00000035177 Tax_Id=10090 Gene_Symbol=Plcxd3 PI-PLC X domain-containing protein 3;>IPI:IPI00758165.1|ENSEMBL:ENSMUSP00000094252 Tax_Id=10090 Gene_Symb	-1.04376	-0.0911503	-0.251947	-0.996571	1.24303	1.1404	Cluster E (189)
1.65265	1.49806	1.43486	1.73289	1.42438	1.4744	1.30164	1.39497	1.5106	1.31382	1.29853	1.2394	1.53283	1.58972	1.75664	1.39987	1.71815	1.75309	1.54064	1.49669	1.1863	0.884095	1.36407	1.26526	276	0.00239164	2	8;5	8	8	Clic4	Chloride intracellular channel protein 4	IPI00135977;IPI00894694	IPI00135977;IPI00894694	Q9QYB1	>IPI:IPI00135977.3|SWISS-PROT:Q9QYB1|TREMBL:Q543N5|ENSEMBL:ENSMUSP00000041453|REFSEQ:NP_038913|VEGA:OTTMUSP00000010203 Tax_Id=10090 Gene_Symbol=Clic4 Chloride intracellular channel protein 4;>IPI:IPI00894694.1|TREMBL:B2KGW0;B2KGW3;Q3U8I1|VEGA:OTTMUSP000000	0.75943	-0.202596	-0.869374	0.689988	1.05206	-1.42951	Cluster D (118)
4.03307	3.6361	3.20431	5.86476	5.71952	4.75082	6.25352	4.52878	4.61745	3.65805	2.78396	3.34784	5.44247	7.38716	4.83045	4.76644	3.8238	5.24164	2.90884	4.21496	7.85916	5.21594	5.71494	5.26898	277	0.0146553	3	8;4;1	8	8	Map2k4	Dual specificity mitogen-activated protein kinase kinase 4	IPI00112335;IPI00649311	IPI00112335;IPI00649311;IPI00875050	P47809	>IPI:IPI00112335.1|SWISS-PROT:P47809|TREMBL:Q543X6;Q8K2U0|ENSEMBL:ENSMUSP00000041282|REFSEQ:NP_033183|VEGA:OTTMUSP00000006102 Tax_Id=10090 Gene_Symbol=Map2k4 Dual specificity mitogen-activated protein kinase kinase 4;>IPI:IPI00649311.1|TREMBL:B1ATL6|ENSEMB	-0.80591	0.82002	-1.28095	0.732951	-0.556927	1.09081	Cluster B (43)
0.590842	0.982608	0.908348	0.986875	0.709019	0.777242	0.750356	1.00119	0.581971	0.74195	0.701951	0.493242	0.845309	1.18803	0.963948	0.980681	0.754318	0.912742	0.815993	0.727855	0.818666	0.637024	0.786102	0.816193	278	0.0253677	4	7;6;6;5	15	7	Pcbp2	Isoform 1 of Poly(rC)-binding protein 2	IPI00127707;IPI00221799;IPI00221796;IPI00956778	IPI00127707;IPI00221799;IPI00221796;IPI00956778	Q61990-1	>IPI:IPI00127707.1|SWISS-PROT:Q61990-1|TREMBL:B2M1R7;Q3TF69|ENSEMBL:ENSMUSP00000076294|REFSEQ:NP_001096635 Tax_Id=10090 Gene_Symbol=Pcbp2 Isoform 1 of Poly(rC)-binding protein 2;>IPI:IPI00221799.1|SWISS-PROT:Q61990-3|ENSEMBL:ENSMUSP00000077509|REFSEQ:NP_03	1.00533	-0.381125	-1.54107	1.19249	-0.205445	-0.0701802	Cluster D (118)
9.17852	6.61726	5.87717	7.58035	11.7041	10.4375	7.40138	8.38293	9.6432	9.5057	8.22233	12.3274	4.5296	4.7719	8.15195	7.86968	7.83147	9.33446	8.91107	8.33889	8.66551	10.046	8.3689	8.61772	279	0.0212222	3	7;6;4	7	7	Pea15a;Pea15	Isoform 1 of Astrocytic phosphoprotein PEA-15	IPI00121013;IPI00830525;IPI00336400	IPI00121013;IPI00830525;IPI00336400	Q62048-1	>IPI:IPI00121013.1|SWISS-PROT:Q62048-1|ENSEMBL:ENSMUSP00000013842|REFSEQ:NP_035193|VEGA:OTTMUSP00000024937 Tax_Id=10090 Gene_Symbol=Pea15a Isoform 1 of Astrocytic phosphoprotein PEA-15;>IPI:IPI00830525.1|TREMBL:D3Z375|ENSEMBL:ENSMUSP00000117735|VEGA:OTTMUS	-0.792457	0.800466	0.933707	-1.62126	0.332688	0.346852	Cluster E (189)
1.98358	2.79783	3.03509	2.3822	2.8112	2.61178	2.51978	2.70329	1.45256	2.03566	2.19717	1.92927	2.59148	3.3129	3.13991	2.6213	2.4108	2.78714	1.83224	2.4633	2.28938	2.10168	2.54434	2.49109	280	0.010866	2	7;6	7	7	Nt5c	5(3)-deoxyribonucleotidase, cytosolic type	IPI00124639;IPI00648626	IPI00124639;IPI00648626	Q9JM14	>IPI:IPI00124639.1|SWISS-PROT:Q9JM14|TREMBL:A2A9X6|ENSEMBL:ENSMUSP00000021082|REFSEQ:NP_056622|VEGA:OTTMUSP00000003498 Tax_Id=10090 Gene_Symbol=Nt5c 5(3)-deoxyribonucleotidase, cytosolic type;>IPI:IPI00648626.1|TREMBL:A2A9X5|ENSEMBL:ENSMUSP00000102140|VE	0.35123	0.579726	-1.74567	1.18775	-0.106322	-0.266721	Cluster D (118)
1.10672	1.3263	1.4444	1.27479	1.06488	1.09842	1.11402	0.931619	1.06216	1.18994	1.08454	0.955566	1.70132	1.69797	1.09421	1.27277	1.41401	0.993345	1.12405	1.19235	1.20866	1.1203	1.03637	0.902853	281	0.031653	4	11;6;5;2	28	7	Slc25a5	ADP/ATP translocase 2	IPI00127841;IPI00458351;IPI00658303	IPI00127841;IPI00458351;IPI00658303;IPI00663219	P51881	>IPI:IPI00127841.3|SWISS-PROT:P51881|TREMBL:Q545A2|ENSEMBL:ENSMUSP00000016463|REFSEQ:NP_031477|VEGA:OTTMUSP00000017802 Tax_Id=10090 Gene_Symbol=Slc25a5 ADP/ATP translocase 2;>IPI:IPI00458351.2|TREMBL:B0LAB5|ENSEMBL:ENSMUSP00000084297 Tax_Id=10090 Gene_Symb	0.721842	-0.709461	-0.768815	1.67536	-0.180633	-0.738293	Cluster D (118)
5.85617	4.59348	4.7201	5.33049	7.84191	8.27746	7.72499	5.76004	7.51823	6.61026	5.66091	6.38325	3.94648	4.62727	6.87522	5.92909	5.66412	5.56948	5.10256	6.07275	6.34357	8.66852	7.63126	7.59474	282	0.00434704	2	7;4	7	7	Ndufv2	Isoform 1 of NADH dehydrogenase [ubiquinone] flavoprotein 2, mitochondrial	IPI00169925;IPI00845716	IPI00169925;IPI00845716	Q9D6J6-1	>IPI:IPI00169925.2|SWISS-PROT:Q9D6J6-1|ENSEMBL:ENSMUSP00000121557|REFSEQ:NP_082664|VEGA:OTTMUSP00000017460 Tax_Id=10090 Gene_Symbol=Ndufv2 Isoform 1 of NADH dehydrogenase [ubiquinone] flavoprotein 2, mitochondrial;>IPI:IPI00845716.1|SWISS-PROT:Q9D6J6-2 Tax	-1.11949	1.20149	0.246222	-0.890827	-0.522042	1.08465	Cluster E (189)
0.925583	1.1083	1.02054	0.927386	1.2134	1.30538	1.2701	1.47245	1.33613	1.41683	1.22914	1.22665	1.5015	0.857118	1.21454	1.01229	1.05035	1.31063	1.0009	1.15584	1.14561	1.15552	1.12788	1.1538	283	0.0447985	3	7;3;1	7	7	Cops3	COP9 signalosome complex subunit 3	IPI00131870	IPI00131870;IPI00885307;IPI00649293	O88543	>IPI:IPI00131870.3|SWISS-PROT:O88543|TREMBL:Q3TEA5;Q3UQL2;Q8BX58|ENSEMBL:ENSMUSP00000019517|REFSEQ:NP_036121|VEGA:OTTMUSP00000008453 Tax_Id=10090 Gene_Symbol=Cops3 COP9 signalosome complex subunit 3	-1.54695	1.1128	1.06772	-0.30576	-0.365628	0.0378129	Cluster E (189)
0.268528	0.442126	0.406504	0.548908	0.264243	0.314139	0.355897	0.41249	0.317803	0.303306	0.180747	0.282661	0.529942	0.44405	0.332701	0.435123	0.331587	0.320605	0.351791	0.338834	0.306636	0.287878	0.342571	0.305782	284	0.0321888	7	7;7;7;7;7;7;7	7	6	Fxr1	Isoform E of Fragile X mental retardation syndrome-related protein 1	IPI00122521;IPI00230598;IPI00230602;IPI00230599;IPI00230601;IPI00230600;IPI00230597	IPI00122521;IPI00230598;IPI00230602;IPI00230599;IPI00230601;IPI00230600;IPI00230597	Q61584-1	>IPI:IPI00122521.1|SWISS-PROT:Q61584-1|ENSEMBL:ENSMUSP00000001620|REFSEQ:NP_001106659 Tax_Id=10090 Gene_Symbol=Fxr1 Isoform E of Fragile X mental retardation syndrome-related protein 1;>IPI:IPI00230598.1|SWISS-PROT:Q61584-3 Tax_Id=10090 Gene_Symbol=Fxr1 Is	1.11801	-0.289158	-1.07614	1.33256	-0.274572	-0.81071	Cluster D (118)
0.915416	0.98464	1.23012	1.43769	0.992851	0.948317	0.917011	0.96581	0.875273	1.05568	0.891822	0.722387	1.52147	1.21333	0.995917	1.07944	1.18666	1.02339	1.02845	1.11664	0.877424	0.668583	0.874355	0.96367	285	0.0190645	3	6;6;6	6	6	Bsg	Isoform 1 of Basigin	IPI00408495;IPI00462199;IPI00113869	IPI00408495;IPI00462199;IPI00113869	P18572-1	>IPI:IPI00408495.1|SWISS-PROT:P18572-1|ENSEMBL:ENSMUSP00000070751|REFSEQ:NP_033898 Tax_Id=10090 Gene_Symbol=Bsg Isoform 1 of Basigin;>IPI:IPI00462199.1|TREMBL:O55107 Tax_Id=10090 Gene_Symbol=Bsg Basigin (Fragment);>IPI:IPI00113869.1|SWISS-PROT:P18572-2|TRE	0.828304	-0.378921	-1.0694	1.16597	0.598282	-1.14424	Cluster D (118)
1.31876	1.5895	1.8826	2.03484	1.69978	1.67059	1.68336	1.76358	1.43117	1.26517	1.38964	1.31796	1.99477	1.9996	1.63546	2.03666	1.66533	1.28251	1.20446	1.7123	1.74627	1.48969	1.75226	NaN	286	0.0151336	3	6;6;4	6	6	Nae1	NEDD8-activating enzyme E1 regulatory subunit	IPI00404981;IPI00882156;IPI00848590	IPI00404981;IPI00882156;IPI00848590	Q8VBW6	>IPI:IPI00404981.1|SWISS-PROT:Q8VBW6|TREMBL:Q3TS59;Q3UK27|ENSEMBL:ENSMUSP00000034349|REFSEQ:NP_659180|VEGA:OTTMUSP00000037203 Tax_Id=10090 Gene_Symbol=Nae1 NEDD8-activating enzyme E1 regulatory subunit;>IPI:IPI00882156.1|VEGA:OTTMUSP00000037204 Tax_Id=1009	0.339818	0.178697	-1.42668	1.37396	-0.873577	0.407785	Cluster D (118)
6.70241	4.70345	7.15052	8.44951	7.21605	9.13409	7.27537	7.0497	7.92205	6.24961	6.80967	7.5706	4.32994	5.74614	6.41725	6.2751	5.89345	8.2352	8.75044	9.29627	9.84252	7.63534	9.01632	9.08513	287	0.0232786	4	6;5;3;3	6	6	Cds2	Phosphatidate cytidylyltransferase 2	IPI00468999;IPI00755231;IPI00750972;IPI00751573	IPI00468999;IPI00755231;IPI00750972;IPI00751573	Q99L43	>IPI:IPI00468999.4|SWISS-PROT:Q99L43|TREMBL:A2AMQ4|ENSEMBL:ENSMUSP00000099470|REFSEQ:NP_619592|VEGA:OTTMUSP00000016575 Tax_Id=10090 Gene_Symbol=Cds2 Phosphatidate cytidylyltransferase 2;>IPI:IPI00755231.1|TREMBL:A2AMQ5;Q8BX08|ENSEMBL:ENSMUSP00000086886|VEG	-0.465169	-0.15623	-0.217871	-1.42955	0.917233	1.35159	Cluster E (189)
1.60339	1.93469	1.77164	1.86738	1.87786	2.00549	1.91022	1.6409	1.85856	2.17467	2.3006	1.87168	1.86195	1.73079	1.77459	1.62401	2.1	2.31965	1.81712	2.11577	1.95008	1.86585	1.98815	2.00944	288	0.0363269	4	9;8;2;1	9	6	Rab5c	Ras-related protein Rab-5C	IPI00224518;IPI00404579	IPI00224518;IPI00404579;IPI00649007;IPI00648335	P35278	>IPI:IPI00224518.2|SWISS-PROT:P35278|TREMBL:Q3TCT9;Q3TJ39|ENSEMBL:ENSMUSP00000102987|REFSEQ:NP_077776|VEGA:OTTMUSP00000001995 Tax_Id=10090 Gene_Symbol=Rab5c Ras-related protein Rab-5C;>IPI:IPI00404579.1|TREMBL:Q8C266|ENSEMBL:ENSMUSP00000019317|VEGA:OTTMUSP	-0.816008	-0.22247	0.704424	-1.36095	1.34736	0.347649	Cluster E (189)
0.909753	0.857927	NaN	NaN	1.35413	1.4052	1.06553	1.25916	1.04775	NaN	0.906947	0.924129	0.928247	0.954107	0.698129	0.854628	NaN	1.30722	1.21347	1.50326	1.01904	0.918189	1.33713	1.22838	289	0.00174219	2	7;6	7	6	Acaca	Isoform 2 of Acetyl-CoA carboxylase 1	IPI00848443;IPI00474783	IPI00848443;IPI00474783	Q5SWU9-2	>IPI:IPI00848443.1|SWISS-PROT:Q5SWU9-2|ENSEMBL:ENSMUSP00000048865;ENSMUSP00000116174|VEGA:OTTMUSP00000012491 Tax_Id=10090 Gene_Symbol=Acaca Isoform 2 of Acetyl-CoA carboxylase 1;>IPI:IPI00474783.4|SWISS-PROT:Q5SWU9-1|TREMBL:Q9ESZ5|ENSEMBL:ENSMUSP0000002084	-0.961579	1.14151	-0.719326	-0.917786	1.14744	0.309739	Cluster E (189)
0.553342	0.652018	0.656082	0.606024	NaN	0.465571	NaN	NaN	0.412354	0.566765	NaN	NaN	0.652784	0.482812	0.428302	0.539695	0.489524	0.416615	0.404498	0.55497	0.403568	NaN	0.317068	NaN	290	0.0208558	2	6;5	6	6	Fam98a	Protein FAM98A	IPI00457756;IPI00876315	IPI00457756;IPI00876315	Q3TJZ6	>IPI:IPI00457756.2|SWISS-PROT:Q3TJZ6|TREMBL:B8JJG1;Q8BL36|ENSEMBL:ENSMUSP00000108126|REFSEQ:NP_598508|VEGA:OTTMUSP00000043867 Tax_Id=10090 Gene_Symbol=Fam98a Protein FAM98A;>IPI:IPI00876315.1|ENSEMBL:ENSMUSP00000002070 Tax_Id=10090 Gene_Symbol=Fam98a 54 kD	1.51734	-0.12384	0.0819641	0.379343	-0.290384	-1.56442	Cluster D (118)
1.28254	1.62396	1.62787	1.7099	1.36284	1.37785	1.22755	1.46869	1.33964	1.11996	1.21502	1.31134	1.75408	1.4756	1.54722	1.53034	1.76963	1.44955	1.44619	1.47497	1.26097	1.35571	1.50991	1.43513	291	0.0107793	3	6;4;1	13	6	Ehd1	EH domain-containing protein 1	IPI00126083;IPI00653573	IPI00126083;IPI00653573;IPI00402968	Q9WVK4	>IPI:IPI00126083.3|SWISS-PROT:Q9WVK4|TREMBL:Q3TCK3;Q3TGS1;Q3TIT3;Q3TUW9;Q80ZZ0;Q8K1X5|ENSEMBL:ENSMUSP00000025684|REFSEQ:NP_034249|VEGA:OTTMUSP00000020169 Tax_Id=10090 Gene_Symbol=Ehd1 EH domain-containing protein 1;>IPI:IPI00653573.1|TREMBL:Q3T9A1|ENSEMBL:	1.37319	-0.534357	-1.45056	0.758678	0.189496	-0.336443	Cluster D (118)
4.63199	3.64644	2.95858	4.29978	4.44939	4.09769	4.25279	4.0858	5.11745	5.31604	4.62	5.87959	3.81068	2.72168	3.79104	3.36564	4.38962	3.13627	2.21872	4.62942	4.47928	6.54065	5.69087	4.52223	292	0.0129473	2	6;4	6	6	Ap2s1	AP-2 complex subunit sigma	IPI00118022;IPI00876402	IPI00118022;IPI00876402	P62743	>IPI:IPI00118022.1|SWISS-PROT:P62743|TREMBL:Q3UJ76|ENSEMBL:ENSMUSP00000083281|REFSEQ:NP_941015|VEGA:OTTMUSP00000025971 Tax_Id=10090 Gene_Symbol=Ap2s1 AP-2 complex subunit sigma;>IPI:IPI00876402.1|TREMBL:Q7TT10|ENSEMBL:ENSMUSP00000104137 Tax_Id=10090 Gene_S	-0.426463	-0.0951542	1.30111	-1.07244	-0.834125	1.12707	Cluster E (189)
0.733407	1.17336	0.945895	1.18345	0.944287	0.928247	0.946432	1.05676	0.870777	0.923617	0.818264	0.803342	1.916	1.35203	1.08237	1.0561	0.885112	1.09228	0.83022	0.956023	0.912992	0.720254	0.91391	0.866551	293	0.016268	2	10;7	10	6	Psma3	Proteasome subunit alpha type-3	IPI00331644;IPI00475256	IPI00331644;IPI00475256	O70435	>IPI:IPI00331644.5|SWISS-PROT:O70435|TREMBL:Q58EV4;Q9DCD8|ENSEMBL:ENSMUSP00000071624|REFSEQ:NP_035314 Tax_Id=10090 Gene_Symbol=Psma3 Proteasome subunit alpha type-3;>IPI:IPI00475256.2|REFSEQ:XP_001472065;XP_001477646 Tax_Id=10090 Gene_Symbol=Gm13835 simila	0.631387	-0.194991	-1.05923	1.68616	-0.403395	-0.659925	Cluster D (118)
4.47968	4.46768	3.81869	3.58012	6.04376	5.9805	5.82445	5.76834	4.95933	4.98281	3.84187	4.65658	5.13901	6.07091	4.00737	4.99077	5.49813	7.44436	4.66331	4.05811	5.64366	5.86992	5.89345	6.23636	294	0.0123784	3	6;2;2	6	6	Inpp1	Inositol polyphosphate 1-phosphatase	IPI00114801	IPI00114801;IPI00880424;IPI00880579	P49442	>IPI:IPI00114801.2|SWISS-PROT:P49442|ENSEMBL:ENSMUSP00000027271|REFSEQ:NP_032410|VEGA:OTTMUSP00000032847 Tax_Id=10090 Gene_Symbol=Inpp1 Inositol polyphosphate 1-phosphatase	-1.57888	1.08488	-0.44897	-0.0575092	-0.0586909	1.05917	Cluster E (189)
1.01079	1.39614	1.31555	1.46293	1.19573	1.10257	1.14413	1.05389	1.00178	1.00243	0.942063	0.926956	1.49658	1.19483	1.18845	1.29909	1.30291	1.44007	0.954654	1.16352	1.05799	0.817661	1.22844	1.20234	295	0.0492306	3	6;2;2	7	6	Twf1	Twinfilin-1	IPI00314844	IPI00314844;IPI00762705;IPI00776355	Q91YR1	>IPI:IPI00314844.2|SWISS-PROT:Q91YR1|ENSEMBL:ENSMUSP00000023087|REFSEQ:NP_032997|VEGA:OTTMUSP00000019148 Tax_Id=10090 Gene_Symbol=Twf1 Twinfilin-1	1.28562	-0.352453	-1.61776	0.551788	0.448834	-0.316026	Cluster D (118)
0.103711	0.146962	0.12536	0.152279	0.088739	0.0917095	0.0814332	0.105874	0.0900576	0.0973236	0.0947957	0.101636	0.12812	0.126764	0.103851	0.117642	0.111215	0.107199	0.0840125	0.159418	0.0873057	0.0486263	0.0883158	0.0973047	296	0.0142621	4	5;5;4;3	5	5	Ptma	Prothymosin alpha	IPI00224784;IPI00625829;IPI00848506;IPI00406841	IPI00224784;IPI00625829;IPI00848506;IPI00406841	P26350	>IPI:IPI00224784.4|SWISS-PROT:P26350|TREMBL:Q0VGU2;Q3U6E4;Q3U8X6;Q3UA54;Q8C2T3|ENSEMBL:ENSMUSP00000044188|REFSEQ:NP_032998 Tax_Id=10090 Gene_Symbol=Ptma Prothymosin alpha;>IPI:IPI00625829.2|REFSEQ:XP_001479494;XP_001481088 Tax_Id=10090 Gene_Symbol=Gm4617 h	1.44137	-0.89349	-0.535017	0.83725	0.197669	-1.04778	Cluster D (118)
0.188733	0.257639	0.304915	0.27274	0.179154	0.184216	0.21058	0.235538	0.214004	0.186755	0.165648	0.219068	0.259565	0.212752	0.19889	0.19906	0.198016	0.207991	0.242401	0.19223	0.141423	0.143914	0.189093	0.201845	297	0.0295487	3	5;5;4	6	5	Anp32b	Isoform 2 of Acidic leucine-rich nuclear phosphoprotein 32 family member B	IPI00113536;IPI00831258;IPI00850695	IPI00113536;IPI00831258;IPI00850695	Q9EST5-2	>IPI:IPI00113536.3|SWISS-PROT:Q9EST5-2|ENSEMBL:ENSMUSP00000083521 Tax_Id=10090 Gene_Symbol=Anp32b Isoform 2 of Acidic leucine-rich nuclear phosphoprotein 32 family member B;>IPI:IPI00831258.1|SWISS-PROT:Q9EST5-1|TREMBL:Q3UW32|ENSEMBL:ENSMUSP00000099990|REF	1.72611	-0.2287	-0.130575	0.0600717	-0.0317132	-1.3952	Cluster D (118)
2.17855	2.58531	2.6275	3.22456	3.16646	2.72576	3.16746	3.03131	2.55011	2.51515	2.53672	3.1503	2.31043	2.28102	1.79186	2.30489	2.64424	3.06843	2.09078	2.6455	3.05773	2.91494	2.69622	3.25881	298	0.0145081	3	6;6;1	6	5	Stam	Putative uncharacterized protein	IPI00137731;IPI00749697	IPI00137731;IPI00749697;IPI00758146	P70297	>IPI:IPI00137731.5|SWISS-PROT:P70297|TREMBL:Q3TPR2;Q3TQ49;Q3UMC8;Q9CU37|ENSEMBL:ENSMUSP00000100025|REFSEQ:NP_035614|VEGA:OTTMUSP00000012191 Tax_Id=10090 Gene_Symbol=Stam Putative uncharacterized protein;>IPI:IPI00749697.1|TREMBL:Q3UGN9|ENSEMBL:ENSMUSP00000	-0.25841	1.31061	-0.480206	-1.42122	-0.12514	0.974375	Cluster E (189)
1.73641	1.77933	2.18398	2.23519	1.47656	1.87336	1.87681	2.11618	1.60154	1.67909	1.35573	1.19177	2.24815	2.31102	1.69661	1.92752	1.93825	1.99053	2.01459	1.66063	1.89211	1.20853	1.68879	1.75082	299	0.0346433	2	5;5	5	5	Dync1li2	Cytoplasmic dynein 1 light intermediate chain 2	IPI00420806;IPI00928256	IPI00420806;IPI00928256	Q6PDL0	>IPI:IPI00420806.3|SWISS-PROT:Q6PDL0 Tax_Id=10090 Gene_Symbol=Dync1li2 Cytoplasmic dynein 1 light intermediate chain 2;>IPI:IPI00928256.1|TREMBL:Q3UGJ3|ENSEMBL:ENSMUSP00000045480|REFSEQ:NP_001013398 Tax_Id=10090 Gene_Symbol=Dync1li2 cytoplasmic dynein 1 li	0.567779	0.168412	-1.75505	1.0026	0.539044	-0.522785	Cluster D (118)
2.1616	2.12319	2.44469	2.32067	2.0722	2.23624	2.07969	2.17212	1.79536	1.90621	1.35046	1.97289	2.01475	1.91799	1.75457	1.8314	1.87238	2.21754	2.22183	2.30012	1.89057	1.74414	2.27894	1.91567	300	0.0145711	4	5;4;2;1	5	5	Pibf1	progesterone-induced blocking factor 1 isoform a	IPI00410925;IPI00317622	IPI00410925;IPI00317622;IPI00652247;IPI00474142	Q9CVX7	>IPI:IPI00410925.5|TREMBL:Q9CVX7|ENSEMBL:ENSMUSP00000022650|REFSEQ:NP_083596 Tax_Id=10090 Gene_Symbol=Pibf1 progesterone-induced blocking factor 1 isoform a;>IPI:IPI00317622.6|TREMBL:Q14CF8;Q8BIR5|REFSEQ:NP_083730 Tax_Id=10090 Gene_Symbol=Pibf1 progesteron	1.12134	0.527547	-1.04558	-0.898068	1.01947	-0.724709	Cluster C (14)
3.62201	4.26348	4.46449	4.25659	4.31947	5.16023	4.78057	4.28064	3.63134	3.85773	3.9968	2.45092	4.88424	5.18269	4.66614	4.68121	4.2123	5.30448	3.43631	4.40063	4.36968	4.41657	4.15076	4.094	301	0.0257231	3	5;4;1	5	5	Fis1	Mitochondrial fission 1 protein	IPI00132217;IPI00857192	IPI00132217;IPI00857192;IPI00856326	Q9CQ92	>IPI:IPI00132217.1|SWISS-PROT:Q9CQ92|ENSEMBL:ENSMUSP00000019198|REFSEQ:NP_079838|VEGA:OTTMUSP00000027340 Tax_Id=10090 Gene_Symbol=Fis1 Mitochondrial fission 1 protein;>IPI:IPI00857192.1|ENSEMBL:ENSMUSP00000106723|REFSEQ:NP_001156715|VEGA:OTTMUSP00000027341	-0.123641	0.662177	-1.69889	1.28211	0.00538286	-0.127137	Cluster D (118)
0.147425	0.153032	0.155335	0.194936	0.13352	0.147098	0.123773	0.187014	0.127039	0.153304	0.102726	0.117342	0.171324	0.104016	0.134669	0.137912	0.251269	0.188811	0.18715	0.147641	0.144306	0.0899604	0.141385	0.147636	302	0.0466676	2	5;4	5	5	Actl6a	Actin-like protein 6A	IPI00323660;IPI00830569	IPI00323660;IPI00830569	Q9Z2N8	>IPI:IPI00323660.1|SWISS-PROT:Q9Z2N8|TREMBL:Q3TF62;Q505L1|ENSEMBL:ENSMUSP00000029214|REFSEQ:NP_062647|VEGA:OTTMUSP00000024516 Tax_Id=10090 Gene_Symbol=Actl6a Actin-like protein 6A;>IPI:IPI00830569.1|TREMBL:D3YVN1|ENSEMBL:ENSMUSP00000114317|VEGA:OTTMUSP0000	0.378648	-0.277719	-1.22599	-0.469988	1.74184	-0.1468	Cluster C (14)
0.303472	0.370302	0.326648	0.407764	0.419586	0.458547	0.377715	0.47644	0.393949	0.436281	0.441034	0.35251	0.332745	0.320164	0.296182	0.371044	0.46151	0.415507	0.377915	0.362332	0.363174	0.350508	0.361559	0.438693	303	0.0216808	2	5;3	5	5	Ranbp1	Ran-specific GTPase-activating protein (Fragment)	IPI00321978;IPI00858118	IPI00321978;IPI00858118	P34022	>IPI:IPI00321978.3|SWISS-PROT:P34022|TREMBL:O08846;Q3U6M5|ENSEMBL:ENSMUSP00000111309|REFSEQ:NP_035369|VEGA:OTTMUSP00000031864 Tax_Id=10090 Gene_Symbol=Ranbp1 Ran-specific GTPase-activating protein (Fragment);>IPI:IPI00858118.1|ENSEMBL:ENSMUSP00000055288|VE	-0.765087	1.30041	0.798315	-1.33022	0.396275	-0.399692	Cluster E (189)
0.83689	1.25796	1.41151	1.39005	1.10284	1.10078	0.955749	1.31199	0.940734	0.988924	0.947239	0.771129	1.5562	1.32626	1.18273	1.34253	1.31239	1.39223	0.881057	1.38089	0.974659	0.876578	1.00633	0.99108	304	0.0211817	3	5;2;2	5	5	Hsd17b12	Isoform 1 of Estradiol 17-beta-dehydrogenase 12	IPI00119219	IPI00119219;IPI00785470;IPI00458208	O70503-1	>IPI:IPI00119219.2|SWISS-PROT:O70503-1|TREMBL:Q0VGQ1;Q9CSR6|ENSEMBL:ENSMUSP00000028619|REFSEQ:NP_062631|VEGA:OTTMUSP00000015984 Tax_Id=10090 Gene_Symbol=Hsd17b12 Isoform 1 of Estradiol 17-beta-dehydrogenase 12	0.811164	-0.313889	-1.26716	0.866952	0.921383	-1.01845	Cluster D (118)
0.192879	0.277809	0.26455	0.241517	0.203948	0.193032	0.227568	0.252283	0.242713	0.310752	0.23494	0.252449	0.245996	0.235988	0.2352	0.234022	0.235405	0.238977	0.249085	0.238692	0.198039	0.17869	0.210797	0.209868	305	0.028531	2	14;5	14	5	LOC100045999;Ran;Rasl2-8		IPI00134621	IPI00134621;IPI00126133	P62827	>IPI:IPI00134621.3|SWISS-PROT:P62827|TREMBL:Q3ULW0|ENSEMBL:ENSMUSP00000031383;ENSMUSP00000106975|REFSEQ:NP_033417;XP_001475472|VEGA:OTTMUSP00000018390;OTTMUSP00000018391 Tax_Id=10090 Gene_Symbol=LOC100045999;Ran GTP-binding nuclear protein Ran	1.04432	-0.870998	0.793359	0.200955	0.364678	-1.53231	Cluster F (32)
8.52515	5.71265	6.40328	6.90084	8.89047	9.29109	9.58405	6.82175	8.50051	8.4832	8.64006	8.88889	5.79207	6.87096	8.49329	8.5266	7.06265	8.39278	9.55749	7.46993	8.46812	10.1463	9.18105	9.21149	306	0.0498405	3	43;43;12	43	43	Nsf	Vesicle-fusing ATPase	IPI00656325;IPI00876255	IPI00656325;IPI00876255;IPI00752026	P46460	>IPI:IPI00656325.2|SWISS-PROT:P46460|ENSEMBL:ENSMUSP00000099364|REFSEQ:NP_032766|VEGA:OTTMUSP00000002926 Tax_Id=10090 Gene_Symbol=Nsf Vesicle-fusing ATPase;>IPI:IPI00876255.1|ENSEMBL:ENSMUSP00000048947 Tax_Id=10090 Gene_Symbol=Nsf 83 kDa protein	-1.63488	0.910612	0.432502	-0.503178	-0.211526	1.00647	Cluster E (189)
1.13841	1.80089	1.93061	2.17879	1.90665	2.10371	2.10975	2.51307	1.50657	1.86965	1.61873	1.43135	2.03136	2.16741	2.04382	2.28912	2.16877	2.49875	2.06334	1.97064	1.8809	2.0193	1.56419	1.86404	307	0.0324078	4	4;4;4;3	4	4	Tfam	Isoform Mitochondrial of Transcription factor A, mitochondrial	IPI00112822;IPI00230512;IPI00895166;IPI00895392	IPI00112822;IPI00230512;IPI00895166;IPI00895392	P40630-1	>IPI:IPI00112822.2|SWISS-PROT:P40630-1|TREMBL:Q3TSW9|ENSEMBL:ENSMUSP00000090086|REFSEQ:NP_033386|VEGA:OTTMUSP00000040542 Tax_Id=10090 Gene_Symbol=Tfam Isoform Mitochondrial of Transcription factor A, mitochondrial;>IPI:IPI00230512.3|SWISS-PROT:P40630-2|TRE	-0.27537	0.752425	-1.76831	0.744349	0.78702	-0.240114	Cluster D (118)
1.22478	1.19103	1.32619	1.55819	1.08	1.08432	1.15667	1.22932	1.02375	1.20152	1.12365	1.0393	1.15388	1.214	1.21694	1.18684	1.33658	1.26067	1.21538	1.22175	1.24089	1.02302	1.1844	1.20527	308	0.0274395	8	4;4;3;3;3;2;2;1	4	4	Gm10145	similar to LOC446231 protein	IPI00116718;IPI00128760;IPI00849320;IPI00849842;IPI00969325;IPI00408149;IPI00858089	IPI00116718;IPI00128760;IPI00849320;IPI00849842;IPI00969325;IPI00408149;IPI00858089;IPI00849430		>IPI:IPI00116718.1|ENSEMBL:ENSMUSP00000076952|REFSEQ:XP_001475499;XP_001475911 Tax_Id=10090 Gene_Symbol=Gm10145 similar to LOC446231 protein;>IPI:IPI00128760.1|SWISS-PROT:P68037|TREMBL:Q3TW19;Q561N4|ENSEMBL:ENSMUSP00000087658;ENSMUSP00000111363|REFSEQ:NP_0	1.19325	-0.885291	-1.45902	0.229842	0.766005	0.155211	Cluster D (118)
0.660458	1.26397	0.758783	1.08131	1.20127	1.21557	0.814996	0.647082	0.959693	1.11844	0.668852	0.754888	2.04219	1.55328	1.2622	1.31806	1.51494	0.973236	0.929109	1.17804	1.12152	1.11811	1.29192	1.03245	309	0.0362012	3	4;4;3	4	4	Nfu1	NFU1 iron-sulfur cluster scaffold homolog, mitochondrial isoform 1 precursor	IPI00278230;IPI00881509;IPI00881776	IPI00278230;IPI00881509;IPI00881776	Q9QZ23	>IPI:IPI00278230.5|ENSEMBL:ENSMUSP00000032060;ENSMUSP00000113637|REFSEQ:NP_001164062|VEGA:OTTMUSP00000038172 Tax_Id=10090 Gene_Symbol=Nfu1 NFU1 iron-sulfur cluster scaffold homolog, mitochondrial isoform 1 precursor;>IPI:IPI00881509.2|SWISS-PROT:Q9QZ23|ENS	-0.780591	-0.301009	-1.11846	1.70156	0.127645	0.370858	Cluster B (43)
1.74602	2.77932	2.88634	2.9941	2.52883	2.50784	2.44702	3.8184	2.1588	2.16408	2.13047	2.01467	2.24775	2.43552	2.33176	2.33547	2.45501	3.03979	2.15466	2.32412	1.92441	1.6301	1.88615	2.14555	310	0.0332052	3	8;5;2	8	4	Rhoa	Transforming protein RhoA	IPI00315100;IPI00458109	IPI00315100;IPI00458109;IPI00133412	Q9QUI0	>IPI:IPI00315100.1|SWISS-PROT:Q9QUI0|TREMBL:Q3TN61;Q4VAE6|ENSEMBL:ENSMUSP00000007959|REFSEQ:NP_058082 Tax_Id=10090 Gene_Symbol=Rhoa Transforming protein RhoA;>IPI:IPI00458109.1|REFSEQ:XP_485435;XP_910736 Tax_Id=10090 Gene_Symbol=Gm12844;LOC631743 similar t	1.41962	0.553943	-0.629476	-0.00719321	0.164593	-1.50148	Cluster D (118)
1.34088	2.11224	NaN	2.77408	1.46576	1.70259	1.36573	1.92935	1.44527	1.58753	1.40598	NaN	NaN	NaN	1.85268	2.1316	2.17841	2.00537	1.87382	1.904	1.56026	1.13792	1.5141	1.2985	311	0.043838	2	4;4	4	4	Comt1;Comt	Isoform Membrane-bound of Catechol O-methyltransferase	IPI00132076;IPI00759876	IPI00132076;IPI00759876	O88587-1	>IPI:IPI00132076.1|SWISS-PROT:O88587-1 Tax_Id=10090 Gene_Symbol=Comt1 Isoform Membrane-bound of Catechol O-methyltransferase;>IPI:IPI00759876.2|SWISS-PROT:O88587-2|TREMBL:Q91XH4|ENSEMBL:ENSMUSP00000000335;ENSMUSP00000111272|REFSEQ:NP_001104532;NP_001104533	1.14043	-0.490787	-0.990353	0.797899	0.703229	-1.16042	Cluster D (118)
3.55278	3.75573	3.46416	3.20749	4.39502	4.86263	4.51957	4.96944	4.78423	4.49964	4.28376	3.66798	5.83499	3.44258	4.1927	5.24549	5.12059	4.40917	4.09635	4.23496	3.86458	5.36826	5.11561	4.49782	312	0.0486954	2	4;4	4	4	Cox5b;LOC100046079;Gm11273		IPI00116154;IPI00785410	IPI00116154;IPI00785410	Q9D881	>IPI:IPI00116154.2|TREMBL:Q9D881|ENSEMBL:ENSMUSP00000038961;ENSMUSP00000079944|REFSEQ:NP_034072;XP_001474638;XP_001475467|VEGA:OTTMUSP00000000452 Tax_Id=10090 Gene_Symbol=Cox5b;LOC100046079 cytochrome c oxidase subunit 5B, mitochondrial;>IPI:IPI00785410.1|	-1.90894	0.59561	0.029	0.598702	-0.108229	0.793855	Cluster E (189)
4.48571	4.85037	5.83839	5.02563	5.46508	7.11035	5.77968	5.88651	4.91884	4.42302	4.4613	NaN	4.81556	5.12768	5.07254	5.13031	3.93066	5.75904	4.66005	4.60427	4.05992	4.95712	3.53532	3.63517	313	0.00414137	7	6;5;3;3;3;2;1	13	4	Ahcyl2	putative adenosylhomocysteinase 3 isoform 2	IPI00754252;IPI00308446;IPI00742293;IPI00756263;IPI00955692	IPI00754252;IPI00308446;IPI00742293;IPI00756263;IPI00955692;IPI00757274;IPI00751254	A0PJF2;Q3TMT7	>IPI:IPI00754252.2|TREMBL:A0PJF2;Q3TMT7|ENSEMBL:ENSMUSP00000100060|REFSEQ:NP_001164471|VEGA:OTTMUSP00000014489 Tax_Id=10090 Gene_Symbol=Ahcyl2 putative adenosylhomocysteinase 3 isoform 2;>IPI:IPI00308446.3|SWISS-PROT:Q68FL4-1|ENSEMBL:ENSMUSP00000110897|REF	0.257837	1.4468	-0.465104	0.489239	-0.197186	-1.53158	Cluster C (14)
0.804829	1.21243	1.33871	1.19419	1.05314	0.912909	1.15043	1.21206	0.790389	0.901713	0.64156	0.579206	1.48405	1.00733	1.1031	1.16812	0.996413	1.04705	0.880437	0.951022	0.890472	0.702149	0.738934	0.895977	314	0.00184841	2	4;3	4	4	Vbp1	Prefoldin subunit 3	IPI00121851;IPI00830479	IPI00121851;IPI00830479	P61759	>IPI:IPI00121851.2|SWISS-PROT:P61759|TREMBL:A3KGB1;A3KMJ8|ENSEMBL:ENSMUSP00000033540|REFSEQ:NP_035822|VEGA:OTTMUSP00000022836 Tax_Id=10090 Gene_Symbol=Vbp1 Prefoldin subunit 3;>IPI:IPI00830479.1|TREMBL:Q3TIR6|ENSEMBL:ENSMUSP00000109704|VEGA:OTTMUSP00000022	1.02827	0.598268	-1.50373	0.746924	0.00525264	-0.874982	Cluster D (118)
4.80862	4.62663	5.66187	3.94508	5.06226	5.77067	5.32028	4.9412	3.55101	2.88934	3.87327	4.03992	3.90823	5.54478	5.58815	8.01796	3.76322	5.3166	3.98947	3.21502	4.53186	4.30367	4.84637	4.22083	315	0.0174911	2	6;5	9	4	Rab5b	Rab5B	IPI00116563;IPI00849548	IPI00116563;IPI00849548	P61021	>IPI:IPI00116563.2|SWISS-PROT:P61021|TREMBL:B2RPS1;Q0PD56|ENSEMBL:ENSMUSP00000000727|REFSEQ:NP_803130 Tax_Id=10090 Gene_Symbol=Rab5b Rab5B;>IPI:IPI00849548.1|REFSEQ:XP_485050;XP_922379 Tax_Id=10090 Gene_Symbol=Gm13991;LOC640369 similar to Rab5B	0.252163	0.850179	-1.25275	1.2888	-0.978616	-0.159777	Cluster D (118)
1.90291	1.79176	1.99267	2.23534	1.89387	1.77554	1.8859	1.75667	1.44304	1.67898	1.52614	1.2279	2.11394	2.19829	2.10393	1.88594	2.28415	1.83628	1.36595	1.95542	1.7001	1.27822	1.45366	1.5725	316	0.00328472	5	35;29;10;10;4	35	35	Rtn4	Isoform 1 of Reticulon-4	IPI00469392;IPI00270767	IPI00469392;IPI00270767;IPI00275539;IPI00470167;IPI00120415	Q99P72-2	>IPI:IPI00469392.2|SWISS-PROT:Q99P72-2|ENSEMBL:ENSMUSP00000099907|REFSEQ:NP_918943|VEGA:OTTMUSP00000005509 Tax_Id=10090 Gene_Symbol=Rtn4 Isoform 1 of Reticulon-4;>IPI:IPI00270767.3|SWISS-PROT:Q99P72-3|ENSEMBL:ENSMUSP00000099905|REFSEQ:NP_918940|VEGA:OTTMUS	0.626023	0.189028	-1.28349	1.18655	0.434441	-1.15256	Cluster D (118)
3.85654	3.66744	3.18888	3.24307	4.2416	4.70101	4.33407	4.34235	4.32713	4.33858	4.05285	3.96259	3.43855	3.64884	4.39425	3.90396	3.66609	4.85272	3.5935	4.06124	4.45593	4.25695	4.88401	4.21603	317	0.00904825	4	33;8;3;2	33	33	Npepps	Puromycin-sensitive aminopeptidase	IPI00130000	IPI00130000;IPI00648932;IPI00649168;IPI00649421	Q11011	>IPI:IPI00130000.2|SWISS-PROT:Q11011|ENSEMBL:ENSMUSP00000001480|REFSEQ:NP_032968|VEGA:OTTMUSP00000002198 Tax_Id=10090 Gene_Symbol=Npepps Puromycin-sensitive aminopeptidase	-1.55483	0.935683	0.552551	-0.575867	-0.335907	0.978374	Cluster E (189)
7.07314	5.0317	4.35123	5.95912	8.31255	8.00769	7.53125	6.88658	7.85237	8.60437	7.34592	9.92654	4.68187	5.80585	7.24953	6.26802	5.63126	7.74234	8.50413	5.52853	7.49906	10.4072	10.1093	8.95656	318	0.00291521	3	33;7;3	33	33	Glud1	Glutamate dehydrogenase 1, mitochondrial	IPI00114209	IPI00114209;IPI00606398;IPI00669583	P26443	>IPI:IPI00114209.1|SWISS-PROT:P26443|TREMBL:Q3TSQ7|ENSEMBL:ENSMUSP00000022322|REFSEQ:NP_032159|VEGA:OTTMUSP00000039999 Tax_Id=10090 Gene_Symbol=Glud1 Glutamate dehydrogenase 1, mitochondrial	-1.2817	0.40586	0.680258	-0.814046	-0.37763	1.38726	Cluster E (189)
2.69309	2.95142	2.9663	2.75786	2.9385	3.27343	2.79244	3.21667	2.91045	2.67523	2.52487	2.45158	2.74476	3.00327	3.92665	3.34471	2.66517	3.52448	2.43938	2.86352	3.58873	3.28666	3.45173	3.15338	319	0.0370066	2	33;32	33	33	Pcx	pyruvate carboxylase isoform 1	IPI00943457;IPI00114710	IPI00943457;IPI00114710	Q3T9S7;Q3TCQ3;Q3UFS6	>IPI:IPI00943457.1|TREMBL:Q3T9S7;Q3TCQ3;Q3UFS6|REFSEQ:NP_001156418 Tax_Id=10090 Gene_Symbol=Pcx pyruvate carboxylase isoform 1;>IPI:IPI00114710.3|SWISS-PROT:Q05920|TREMBL:Q62043;Q8BP54|ENSEMBL:ENSMUSP00000063825;ENSMUSP00000109456|REFSEQ:NP_032823 Tax_Id=1	-0.383741	0.396969	-1.35772	0.714645	-0.72013	1.34998	Cluster B (43)
3.9882	3.51482	3.34986	4.15627	5.02437	4.73956	4.98728	3.89894	4.20239	4.3367	4.24034	3.87537	3.50877	3.2898	4.53289	4.06554	4.19622	4.76123	4.13445	4.70677	4.03861	4.87282	5.05382	4.89332	320	0.0196042	2	39;38	39	30	Ap2a2	AP-2 complex subunit alpha-2	IPI00753468;IPI00310131	IPI00753468;IPI00310131	Q3U7X9;Q69ZW4;Q6PEE6;Q8C2J5	>IPI:IPI00753468.2|TREMBL:Q3U7X9;Q69ZW4;Q6PEE6;Q8C2J5|ENSEMBL:ENSMUSP00000003038|REFSEQ:NP_031485 Tax_Id=10090 Gene_Symbol=Ap2a2 AP-2 complex subunit alpha-2;>IPI:IPI00310131.5|SWISS-PROT:P17427 Tax_Id=10090 Gene_Symbol=Ap2a2 AP-2 complex subunit alpha-2	-1.17617	1.05313	-0.152329	-1.10156	0.286646	1.09029	Cluster E (189)
0.214004	0.30976	0.34992	0.350324	0.292783	0.296384	0.24354	0.428449	0.205554	0.262681	0.218914	0.169955	0.600096	0.343501	0.331741	0.373594	0.340855	0.408213	0.33465	0.321264	0.28618	0.181792	0.267087	0.286788	321	0.00787156	15	3;3;3;3;3;3;2;2;2;2;2;2;2;1;1	3	3	Hmgn2	High mobility group nucleosomal binding domain 2	IPI00918033;IPI00918167;IPI00650026;IPI00338650;IPI00466537;IPI00664114;IPI00461255;IPI00626755;IPI00553294;IPI00749713;IPI00463059;IPI00850216;IPI00108884	IPI00918033;IPI00918167;IPI00650026;IPI00338650;IPI00466537;IPI00664114;IPI00461255;IPI00626755;IPI00553294;IPI00749713;IPI00463059;IPI00850216;IPI00108884;IPI00762429;IPI00762322	B7ZCQ2	>IPI:IPI00918033.1|TREMBL:B7ZCQ2|ENSEMBL:ENSMUSP00000120795|VEGA:OTTMUSP00000045093 Tax_Id=10090 Gene_Symbol=Hmgn2 High mobility group nucleosomal binding domain 2;>IPI:IPI00918167.1|TREMBL:B7ZCQ3|ENSEMBL:ENSMUSP00000114704|VEGA:OTTMUSP00000045092 Tax_Id=1	0.539547	-0.0453885	-1.77246	0.983632	0.673773	-0.379105	Cluster D (118)
0.572738	0.804246	0.923532	0.802697	0.596374	0.497463	0.4521	0.703136	0.482625	0.622007	0.504668	0.588963	0.991768	0.809651	0.678472	0.729927	1.16538	0.632151	0.557134	0.988924	0.656944	0.41115	0.593296	0.577201	322	0.0313913	6	3;3;3;3;1;1	3	3	Sdcbp	Syntenin-1	IPI00117375;IPI00648280;IPI00649904;IPI00647998	IPI00117375;IPI00648280;IPI00649904;IPI00647998;IPI00649618;IPI00649387	O08992	>IPI:IPI00117375.1|SWISS-PROT:O08992|TREMBL:O88601;Q3TET7;Q3TWV1;Q3TXC7;Q3U6J5;Q3U6Q3;Q3U724;Q3U902;Q3UB97;Q3UBE4|ENSEMBL:ENSMUSP00000029912|REFSEQ:NP_001091697|VEGA:OTTMUSP00000004701 Tax_Id=10090 Gene_Symbol=Sdcbp Syntenin-1;>IPI:IPI00648280.2|TREMBL:Q3T	1.00696	-1.02869	-1.02378	0.775682	0.922822	-0.652993	Cluster D (118)
0.525238	0.750131	1.09886	0.703185	0.475964	0.510256	0.460066	0.46581	0.651763	0.680318	0.511876	0.673582	0.72469	0.635768	0.707164	0.751654	0.6182	0.841538	0.907276	0.722752	0.637511	0.519157	0.546866	0.797703	323	0.0142547	4	3;3;3;2	3	3	Arfip1	ADP-ribosylation factor interacting protein 1	IPI00875610;IPI00918397;IPI00678265;IPI00918269	IPI00875610;IPI00918397;IPI00678265;IPI00918269	E9QAY5;G5E8V9	>IPI:IPI00875610.1|ENSEMBL:ENSMUSP00000122964|REFSEQ:NP_001074562|VEGA:OTTMUSP00000043589 Tax_Id=10090 Gene_Symbol=Arfip1 ADP-ribosylation factor interacting protein 1;>IPI:IPI00918397.1|ENSEMBL:ENSMUSP00000103315|VEGA:OTTMUSP00000043588 Tax_Id=10090 Gene_	0.613481	-1.74829	0.113257	0.534834	1.00158	-0.514862	Cluster F (32)
3.59712	2.81421	3.36836	2.98187	3.72676	3.72426	3.85907	3.72093	3.86458	4.25659	3.74686	4.13274	2.85461	2.89503	3.40681	3.46669	3.58629	3.17309	3.4522	3.71858	3.20348	3.19662	3.98089	4.24358	324	0.0124017	2	32;22	35	3	Crmp1	Crmp1 protein	IPI00312527;IPI00621526	IPI00312527;IPI00621526	Q3TXY0;Q6P1J1	>IPI:IPI00312527.4|TREMBL:Q3TXY0;Q6P1J1|ENSEMBL:ENSMUSP00000109795|REFSEQ:NP_001129530 Tax_Id=10090 Gene_Symbol=Crmp1 Crmp1 protein;>IPI:IPI00621526.4|TREMBL:Q3TY94;Q71H75|ENSEMBL:ENSMUSP00000084814 Tax_Id=10090 Gene_Symbol=Crmp1 Putative uncharacterized p	-1.0873	0.646512	1.39911	-1.18491	0.0339151	0.192673	Cluster E (189)
0.460257	0.698568	0.871004	0.894454	0.539549	0.647752	0.652571	0.679532	0.547825	0.671501	0.589136	0.575275	0.803923	0.841326	0.731475	0.753523	0.664982	0.809782	0.615082	0.683807	0.608384	0.486239	0.562715	0.545852	325	0.0458316	3	3;2;1	3	3	Mat2b	Isoform 2 of Methionine adenosyltransferase 2 subunit beta	IPI00649402;IPI00468802	IPI00649402;IPI00468802;IPI00459789	Q99LB6-2	>IPI:IPI00649402.2|SWISS-PROT:Q99LB6-2|ENSEMBL:ENSMUSP00000098901|VEGA:OTTMUSP00000005599 Tax_Id=10090 Gene_Symbol=Mat2b Isoform 2 of Methionine adenosyltransferase 2 subunit beta;>IPI:IPI00468802.5|SWISS-PROT:Q99LB6-1|ENSEMBL:ENSMUSP00000048222|REFSEQ:NP_	1.12629	-0.150002	-0.924091	1.11082	0.105809	-1.26882	Cluster D (118)
4.38847	3.7594	3.77216	4.27752	4.87234	5.34788	5.23396	4.76145	4.8452	4.28027	4.64749	5.005	3.27321	3.64352	5.35762	4.09098	3.98708	4.52182	4.83232	4.02609	4.96524	5.75971	5.47885	4.85154	326	0.0112726	2	27;7	27	27	Atp6v1b2	V-type proton ATPase subunit B, brain isoform	IPI00119113	IPI00119113;IPI00458922	P62814	>IPI:IPI00119113.3|SWISS-PROT:P62814|TREMBL:B0LAC8|ENSEMBL:ENSMUSP00000006435|REFSEQ:NP_031535|VEGA:OTTMUSP00000031184 Tax_Id=10090 Gene_Symbol=Atp6v1b2 V-type proton ATPase subunit B, brain isoform	-0.909168	0.933881	0.432861	-1.22842	-0.42321	1.19406	Cluster E (189)
2.98063	2.67037	2.6094	3.22258	3.32524	3.46693	3.05951	3.34113	3.79061	3.92927	3.23394	3.79463	3.02884	2.74356	2.97708	3.26563	3.45161	3.70769	3.10656	3.38948	3.42959	3.1343	3.38662	3.35875	327	0.00174865	3	30;16;15	30	27	Ywhae	41701 protein epsilon	IPI00118384;IPI00885651;IPI00828266	IPI00118384;IPI00885651;IPI00828266	P62259	>IPI:IPI00118384.1|SWISS-PROT:P62259|TREMBL:Q3V453;Q5SS40;Q8BPH1|ENSEMBL:ENSMUSP00000070993|REFSEQ:NP_033562|VEGA:OTTMUSP00000006521 Tax_Id=10090 Gene_Symbol=Ywhae 14-3-3 protein epsilon;>IPI:IPI00885651.1|TREMBL:D6REF3|ENSEMBL:ENSMUSP00000117877|VEGA:OTTM	-1.43236	0.166835	1.40525	-0.834064	0.414588	0.27975	Cluster E (189)
1.66251	1.68251	1.61655	1.60545	1.42835	1.58456	1.43002	1.34655	1.46404	1.54055	1.43503	1.56355	1.49905	1.55877	1.78438	1.63002	1.58501	1.56617	1.56838	1.69105	1.40237	1.32331	1.35737	1.56223	328	0.00411956	10	30;22;16;14;12;11;3;1;1;1	30	26	Gm5506;Eno1;LOC100044223;Eno1; Eno-1		IPI00462072;IPI00648821;IPI00473227	IPI00462072;IPI00648821;IPI00473227;IPI00849751;IPI00649143;IPI00889980;IPI00649376;IPI00649551;IPI00649925;IPI00648260	P17182	>IPI:IPI00462072.3|SWISS-PROT:P17182|TREMBL:Q5FW97|ENSEMBL:ENSMUSP00000075513;ENSMUSP00000079727;ENSMUSP00000111647|REFSEQ:NP_001020559;NP_075608;XP_001471566|VEGA:OTTMUSP00000011140;OTTMUSP00000042672 Tax_Id=10090 Gene_Symbol=Gm5506;Eno1;LOC100044223 Alph	1.15074	-0.889328	-0.152365	0.733426	0.570956	-1.41343	Cluster D (118)
5.50782	5.75606	6.06833	7.19269	7.50695	6.98519	7.72738	7.36377	7.54546	7.03531	7.90452	8.25559	5.85138	6.2383	5.3952	7.69113	6.50914	6.64938	5.70841	7.6693	6.8018	8.56237	7.32547	7.86411	329	0.0164434	3	26;24;3	28	25	Syn2	Isoform IIa of Synapsin-2	IPI00469548;IPI00134492	IPI00469548;IPI00134492;IPI00474235	Q64332-1	>IPI:IPI00469548.2|SWISS-PROT:Q64332-1|ENSEMBL:ENSMUSP00000009538|REFSEQ:NP_001104485 Tax_Id=10090 Gene_Symbol=Syn2 Isoform IIa of Synapsin-2;>IPI:IPI00134492.4|SWISS-PROT:Q64332-2|TREMBL:Q8CE19|REFSEQ:NP_038709 Tax_Id=10090 Gene_Symbol=Syn2 Isoform IIb of	-1.22767	0.701423	1.0207	-1.04256	-0.326731	0.874828	Cluster E (189)
0.955019	1.24671	1.3055	1.27773	1.05601	1.17982	0.951113	1.1375	1.21358	1.3032	1.12658	1.05376	1.03621	0.967024	1.16224	1.04839	1.03281	1.14262	1.102	1.00806	0.839137	0.936154	0.899119	1.08962	330	0.0424391	9	2;2;2;2;1;1;1;1;1	2	2	Spata5	Spata5 protein	IPI00111113;IPI00649667;IPI00944005;IPI00649530;IPI00894847;IPI00928384;IPI00316789;IPI00928537;IPI00928002	IPI00111113;IPI00649667;IPI00944005;IPI00649530;IPI00894847;IPI00928384;IPI00316789;IPI00928537;IPI00928002	B7ZNK9	>IPI:IPI00111113.6|TREMBL:B7ZNK9|VEGA:OTTMUSP00000001749 Tax_Id=10090 Gene_Symbol=Spata5 Spata5 protein;>IPI:IPI00649667.3|SWISS-PROT:Q3UMC0|ENSEMBL:ENSMUSP00000103747|REFSEQ:NP_001156983|VEGA:OTTMUSP00000007939 Tax_Id=10090 Gene_Symbol=Spata5 Spermatogene	1.37965	0.0757487	0.673649	-0.388549	-0.17333	-1.56717	Cluster F (32)
0.706364	1.37707	1.3421	1.66578	1.06849	1.33602	1.31039	1.62085	1.25039	1.67819	1.41579	1.24452	0.951294	0.808277	1.02586	0.935804	1.33417	1.08174	1.18171	1.06727	0.759878	0.771367	1.00836	1	331	0.0195816	3	2;2;1	2	2	Pgam5	Isoform 1 of Serine/threonine-protein phosphatase PGAM5, mitochondrial	IPI00848970;IPI00226387;IPI00461730	IPI00848970;IPI00226387;IPI00461730	Q8BX10-1	>IPI:IPI00848970.1|SWISS-PROT:Q8BX10-1|TREMBL:A1A4A7;B7ZNW0|ENSEMBL:ENSMUSP00000108124|REFSEQ:NP_001157010|VEGA:OTTMUSP00000032226 Tax_Id=10090 Gene_Symbol=Pgam5 Isoform 1 of Serine/threonine-protein phosphatase PGAM5, mitochondrial;>IPI:IPI00226387.3|SWIS	0.906988	0.764588	0.793817	-1.01326	-0.0621405	-1.38999	Cluster F (32)
0.201268	0.273291	0.280915	0.391053	0.252092	0.25945	0.258598	0.267237	0.251908	0.330918	0.259262	0.273733	0.514403	0.363372	0.28715	0.314802	0.329294	0.371609	0.29107	0.315996	0.226804	0.227118	0.266916	0.227583	332	0.0275916	3	2;2;1	2	2	Psmg1	Proteasome assembly chaperone 1	IPI00458949;IPI00885524;IPI00885454	IPI00458949;IPI00885524;IPI00885454	Q9JK23	>IPI:IPI00458949.2|SWISS-PROT:Q9JK23|ENSEMBL:ENSMUSP00000023630|REFSEQ:NP_062410|VEGA:OTTMUSP00000022152 Tax_Id=10090 Gene_Symbol=Psmg1 Proteasome assembly chaperone 1;>IPI:IPI00885524.1|TREMBL:D3Z795|ENSEMBL:ENSMUSP00000113102|VEGA:OTTMUSP00000038441 Tax_	-0.0533256	-0.512348	-0.321073	1.30514	0.982572	-1.40097	Cluster D (118)
2.20619	3.51222	2.9832	2.97584	1.94886	2.85837	2.18122	2.3541	3.82161	3.68229	3.75403	3.56494	3.11226	2.50576	4.50735	3.89575	3.55758	3.51346	2.99832	3.21864	3.7201	3.23939	2.87365	2.34472	333	0.0164506	3	4;3;2	4	2	Lin7c	Protein lin-7 homolog C	IPI00136498;IPI00344142;IPI00875667	IPI00136498;IPI00344142;IPI00875667	O88952	>IPI:IPI00136498.1|SWISS-PROT:O88952|TREMBL:A2ARI2;Q3TS99;Q3TTY6;Q3UX93|ENSEMBL:ENSMUSP00000028583|REFSEQ:NP_035829|VEGA:OTTMUSP00000016097 Tax_Id=10090 Gene_Symbol=Lin7c Protein lin-7 homolog C;>IPI:IPI00344142.4|SWISS-PROT:Q8JZS0|ENSEMBL:ENSMUSP000000200	-0.236407	-1.80032	1.0286	0.654018	0.454986	-0.10088	Cluster A (25)
2.85657	2.43629	2.58793	3.26158	3.25638	3.11857	3.25034	3.07172	3.53957	3.69031	3.67823	3.65738	2.42701	2.85755	3.35368	2.98125	3.3521	3.23436	2.97318	3.40565	3.41053	3.71416	3.12432	3.83421	334	0.00241379	2	20;20	20	19	Uqcrc1	Cytochrome b-c1 complex subunit 1, mitochondrial	IPI00111885;IPI00653598	IPI00111885;IPI00653598	Q9CZ13	>IPI:IPI00111885.1|SWISS-PROT:Q9CZ13 Tax_Id=10090 Gene_Symbol=Uqcrc1 Cytochrome b-c1 complex subunit 1, mitochondrial;>IPI:IPI00653598.2|TREMBL:Q3THM1;Q3TIC8;Q3TV75;Q8K2S8;Q8VEJ2|ENSEMBL:ENSMUSP00000026743|REFSEQ:NP_079683 Tax_Id=10090 Gene_Symbol=Uqcrc1 c	-1.43716	-0.0608467	1.17327	-0.818765	0.232532	0.910967	Cluster E (189)
5.19049	5.12112	4.22779	4.68121	5.91891	5.42859	4.8539	5.52181	6.36578	5.63825	4.97859	5.45256	4.14611	4.16233	5.07872	5.64048	5.68053	4.996	6.60851	6.20424	5.46448	5.86407	5.69152	5.61924	335	0.0375215	2	18;6	18	18	Atp6v1e1	V-type proton ATPase subunit E 1	IPI00119115	IPI00119115;IPI00377443	P50518	>IPI:IPI00119115.2|SWISS-PROT:P50518|ENSEMBL:ENSMUSP00000019354|REFSEQ:NP_031536 Tax_Id=10090 Gene_Symbol=Atp6v1e1 V-type proton ATPase subunit E 1	-0.881855	0.277315	0.408421	-1.53441	1.11712	0.613402	Cluster E (189)
2.09477	2.40929	2.57367	3.23185	2.96842	2.97513	2.52372	2.68969	2.63359	2.58538	1.91142	2.36345	3.23635	3.11216	2.94447	3.16446	3.17975	3.16586	2.7205	2.92312	2.6639	2.47623	3.02243	3.15119	336	0.0315374	3	19;19;8	19	18	Idh2	52 kDa protein	IPI00875110;IPI00318614	IPI00875110;IPI00318614;IPI00857308	P54071	>IPI:IPI00875110.1|ENSEMBL:ENSMUSP00000053273 Tax_Id=10090 Gene_Symbol=Idh2 52 kDa protein;>IPI:IPI00318614.9|SWISS-PROT:P54071|ENSEMBL:ENSMUSP00000103007|REFSEQ:NP_766599|VEGA:OTTMUSP00000030144 Tax_Id=10090 Gene_Symbol=Idh2 Isocitrate dehydrogenase [NADP	-1.14285	0.129511	-1.21669	1.18573	0.872541	0.171767	Cluster B (43)
3.27955	3.43242	3.19826	3.8373	4.23819	3.87207	3.78043	3.60231	4.27113	4.19041	3.84971	3.67674	2.89486	3.35312	3.27407	3.28958	3.99888	4.32826	3.41752	3.55252	3.99696	3.57334	4.01962	3.55189	337	0.00705014	2	18;16	18	18	Dld	Dihydrolipoyl dehydrogenase, mitochondrial	IPI00874456;IPI00331564	IPI00874456;IPI00331564	O08749	>IPI:IPI00874456.1|SWISS-PROT:O08749|ENSEMBL:ENSMUSP00000106481|REFSEQ:NP_031887 Tax_Id=10090 Gene_Symbol=Dld Dihydrolipoyl dehydrogenase, mitochondrial;>IPI:IPI00331564.2|TREMBL:Q3TIE8|ENSEMBL:ENSMUSP00000002980 Tax_Id=10090 Gene_Symbol=Dld Dihydrolipoyl	-1.09358	0.549216	1.15697	-1.36988	0.361866	0.395413	Cluster E (189)
3.10713	2.94334	2.54849	2.8865	4.19199	4.34821	4.38866	4.26494	4.02528	3.86369	3.75305	3.23866	3.62805	4.07631	4.05268	3.69946	3.76804	4.363	2.55689	3.65617	3.95476	3.78186	4.18252	3.8279	338	0.00159462	2	20;2	20	18	Ap3b2	AP-3 complex subunit beta-2	IPI00420426	IPI00420426;IPI00471392	Q9JME5	>IPI:IPI00420426.1|SWISS-PROT:Q9JME5|TREMBL:Q3UUE3|ENSEMBL:ENSMUSP00000080739|REFSEQ:NP_067467|VEGA:OTTMUSP00000041716 Tax_Id=10090 Gene_Symbol=Ap3b2 AP-3 complex subunit beta-2	-1.88081	1.11116	0.168265	0.296187	-0.0280542	0.333248	Cluster E (189)
0.517572	0.721397	0.869414	0.919202	0.639345	0.688184	0.607017	0.675128	0.611023	0.609385	0.56478	0.51282	1.02523	0.817661	0.660851	0.811688	0.758668	0.84538	0.717772	0.66024	0.631473	0.485979	0.621775	0.567924	339	0.0144548	2	18;1	18	18	Pfas	Phosphoribosylformylglycinamidine synthase	IPI00265406	IPI00265406;IPI00515543	Q5SUR0	>IPI:IPI00265406.3|SWISS-PROT:Q5SUR0|TREMBL:Q3UTT7;Q8BVW7|ENSEMBL:ENSMUSP00000021282;ENSMUSP00000104308|REFSEQ:NP_001152991|VEGA:OTTMUSP00000006164 Tax_Id=10090 Gene_Symbol=Pfas Phosphoribosylformylglycinamidine synthase	0.952182	-0.35511	-1.14741	1.15005	0.457855	-1.05757	Cluster D (118)
6.46621	4.16667	4.49196	2.75581	6.02156	6.73945	6.55867	4.94047	3.73079	4.05121	3.46861	5.50995	3.88425	3.90152	3.67566	4.7259	5.95061	5.22084	5.712	4.32507	4.77829	7.66989	6.33152	4.96647	340	0.0395963	2	21;7	21	17	Rtn1	Reticulon-1	IPI00395193	IPI00395193;IPI00761573	Q8K0T0	>IPI:IPI00395193.1|SWISS-PROT:Q8K0T0|TREMBL:Q4FJL2|ENSEMBL:ENSMUSP00000077594|REFSEQ:NP_703187|VEGA:OTTMUSP00000017535 Tax_Id=10090 Gene_Symbol=Rtn1 Reticulon-1	-0.528263	1.28329	-1.04687	-1.04041	0.601813	0.730443	Cluster E (189)
3.69549	3.28515	3.08547	3.76818	3.94322	4.04891	4.42341	3.84541	4.0494	3.7022	3.68772	4.094	3.62634	3.39132	3.47198	3.4459	3.88591	4.52673	4.14697	4.0596	4.00545	4.00513	3.74294	4.41209	341	0.00170205	5	18;18;2;1;1	18	16	Sept7	septin-7	IPI00224626;IPI00874440	IPI00224626;IPI00874440;IPI00459494;IPI00275587;IPI00606459	Q3UGE0;Q3UNN1;Q5DTS3;Q8C2A3	>IPI:IPI00224626.3|TREMBL:Q3UGE0;Q3UNN1;Q5DTS3;Q8C2A3|ENSEMBL:ENSMUSP00000110927|REFSEQ:NP_033989 Tax_Id=10090 Gene_Symbol=Sept7 septin-7;>IPI:IPI00874440.1|SWISS-PROT:O55131|ENSEMBL:ENSMUSP00000052745 Tax_Id=10090 Gene_Symbol=Sept7 Septin-7	-1.20143	0.633818	0.212058	-1.29935	0.989023	0.66588	Cluster E (189)
3.11876	3.66744	3.34661	3.64033	3.75615	4.3232	4.84379	4.63435	4.67224	5.1164	3.4859	4.55415	3.71996	3.47681	4.3416	4.13223	3.62319	3.66986	3.13647	3.98676	4.10526	4.09383	5.07048	5.27204	342	0.0110868	3	16;16;1	16	16	Rcn2	Putative uncharacterized protein	IPI00474959;IPI00875864	IPI00474959;IPI00875864;IPI00880633	Q3TE95;Q8BP39	>IPI:IPI00474959.2|TREMBL:Q3TE95;Q8BP39|ENSEMBL:ENSMUSP00000109915|VEGA:OTTMUSP00000034252 Tax_Id=10090 Gene_Symbol=Rcn2 Putative uncharacterized protein;>IPI:IPI00875864.1|SWISS-PROT:Q8BP92|ENSEMBL:ENSMUSP00000034871|REFSEQ:NP_036122 Tax_Id=10090 Gene_Sym	-1.30318	0.732491	0.978773	-0.351746	-0.94519	0.888856	Cluster E (189)
2.44582	2.43356	2.30563	2.06075	2.56371	2.71525	2.65224	2.82064	2.86164	2.65851	2.41109	2.66766	2.09661	2.21538	2.48744	2.47042	2.34621	2.49514	2.43962	2.02319	2.13557	2.47237	2.49532	2.53717	343	0.0254438	4	15;15;15;15	15	15	Acot7	cytosolic acyl coenzyme A thioester hydrolase isoform 1	IPI00125939;IPI00672508;IPI00230588;IPI00284094	IPI00125939;IPI00672508;IPI00230588;IPI00284094	Q91V12-1	>IPI:IPI00125939.3|SWISS-PROT:Q91V12-1|ENSEMBL:ENSMUSP00000030779|REFSEQ:NP_001139529|VEGA:OTTMUSP00000011019 Tax_Id=10090 Gene_Symbol=Acot7 cytosolic acyl coenzyme A thioester hydrolase isoform 1;>IPI:IPI00672508.1|SWISS-PROT:Q91V12-4|ENSEMBL:ENSMUSP00000	-0.795091	1.28009	1.15271	-1.00215	-0.629388	-0.00616329	Cluster E (189)
1.77041	2.34924	2.3034	2.43055	1.97847	1.9402	1.82053	1.716	1.74602	1.81412	1.70882	1.65036	1.79495	1.83803	1.93641	1.7722	1.85853	2.15559	1.74493	1.88218	1.76753	1.62433	1.89721	1.90418	344	0.0139651	5	15;15;14;5;4	15	15	Me1	NADP-dependent malic enzyme	IPI00881197;IPI00670735;IPI00128857	IPI00881197;IPI00670735;IPI00128857;IPI00761847;IPI00463416	Q3TQP6;Q3TQW1;Q921S3;Q99LF5;Q9DBF9	>IPI:IPI00881197.1|TREMBL:Q3TQP6;Q3TQW1;Q921S3;Q99LF5;Q9DBF9|ENSEMBL:ENSMUSP00000034989|REFSEQ:NP_032641 Tax_Id=10090 Gene_Symbol=Me1 NADP-dependent malic enzyme;>IPI:IPI00670735.1|REFSEQ:XP_001004685 Tax_Id=10090 Gene_Symbol=LOC677317 hypothetical protein	1.95353	-0.102733	-0.916346	-0.431743	-0.14953	-0.353173	Cluster D (118)
1.41353	1.66861	1.7191	1.79449	1.73112	1.87347	1.46304	1.58521	1.68916	1.77724	1.64303	1.6767	1.67743	1.58627	1.48821	1.7601	1.32139	1.50966	1.39113	1.47726	1.38739	1.18562	1.42716	1.71083	345	0.0469052	2	23;20	23	15	Kif5b	kinesin-1 heavy chain	IPI00555125;IPI00124954	IPI00555125;IPI00124954	Q05CG8;Q3UWI9;Q5BL10;Q6NSS5;Q8CFE7	>IPI:IPI00555125.1|TREMBL:Q05CG8;Q3UWI9;Q5BL10;Q6NSS5;Q8CFE7;Q9CUT6|ENSEMBL:ENSMUSP00000025083|REFSEQ:NP_032474 Tax_Id=10090 Gene_Symbol=Kif5b kinesin-1 heavy chain;>IPI:IPI00124954.1|SWISS-PROT:Q61768 Tax_Id=10090 Gene_Symbol=Kif5b Kinesin-1 heavy chain	0.833596	0.568645	0.75744	0.384212	-1.16074	-1.38316	Cluster D (118)
0.542211	0.71736	0.724428	0.890393	0.528234	0.520833	0.523834	0.603027	0.583703	0.710227	0.600925	0.553281	0.597514	0.685918	0.668628	0.67245	0.738662	0.726691	0.570581	0.672043	0.606061	0.486452	0.559347	0.587475	346	0.0314254	3	14;9;4	14	14	Ppia	Peptidyl-prolyl cis-trans isomerase	IPI00554989;IPI00755515	IPI00554989;IPI00755515;IPI00874996	P17742	>IPI:IPI00554989.3|SWISS-PROT:P17742|TREMBL:Q3TE63;Q3UAJ1;Q5SVY2;Q9CZK9|ENSEMBL:ENSMUSP00000071686;ENSMUSP00000117987|REFSEQ:NP_032933|VEGA:OTTMUSP00000000741 Tax_Id=10090 Gene_Symbol=Ppia Peptidyl-prolyl cis-trans isomerase;>IPI:IPI00755515.1|TREMBL:D3Z47	1.12774	-1.39767	-0.447414	0.547501	0.87876	-0.708913	Cluster D (118)
0.410627	0.579912	0.632191	0.605437	0.370028	0.405186	0.39984	0.469925	0.452039	0.485696	0.395444	0.331807	0.775555	0.568149	0.476667	0.575838	0.630716	0.626881	0.573888	0.515783	0.461659	0.384778	0.56638	0.434764	347	0.00730745	4	14;14;9;6	14	14	Gart	trifunctional purine biosynthetic protein adenosine-3	IPI00230612;IPI00323644;IPI00881157	IPI00230612;IPI00323644;IPI00881157;IPI00918851	Q64737-2	>IPI:IPI00230612.3|SWISS-PROT:Q64737-2|TREMBL:Q3TGI3;Q3UJP8|ENSEMBL:ENSMUSP00000023684|REFSEQ:NP_034386|VEGA:OTTMUSP00000035755 Tax_Id=10090 Gene_Symbol=Gart trifunctional purine biosynthetic protein adenosine-3;>IPI:IPI00323644.4|SWISS-PROT:Q64737-1 Tax_I	0.935807	-1.1785	-0.909594	0.742763	1.00241	-0.592888	Cluster D (118)
0.395132	0.521921	0.583669	0.706265	0.454277	0.427954	0.450979	0.495319	0.400048	0.463027	0.443892	0.40282	0.635163	0.633032	0.511876	0.465354	0.440742	0.446369	0.38279	0.473462	0.417798	0.358641	0.445891	0.433934	348	0.0210953	2	14;14	14	14	Nars	Asparaginyl-tRNA synthetase, cytoplasmic	IPI00223415;IPI00918997	IPI00223415;IPI00918997	Q8BP47	>IPI:IPI00223415.4|SWISS-PROT:Q8BP47|ENSEMBL:ENSMUSP00000025483|REFSEQ:NP_001136422 Tax_Id=10090 Gene_Symbol=Nars Asparaginyl-tRNA synthetase, cytoplasmic;>IPI:IPI00918997.1|REFSEQ:NP_081626 Tax_Id=10090 Gene_Symbol=Nars asparaginyl-tRNA synthetase, cytopl	1.1472	-0.349944	-0.86339	1.38024	-0.502862	-0.811239	Cluster D (118)
2.56818	2.29521	2.5062	3.39882	3.08223	2.74884	3.779	3.02737	2.98054	3.74504	3.76039	3.48639	2.56878	3.40785	2.70022	2.41453	2.83423	3.41647	2.62061	3.13657	3.85075	3.71802	2.82311	3.8429	349	0.0471222	2	14;14	14	14	Cyc1	Isoform 1 of Cytochrome c1, heme protein, mitochondrial	IPI00132728;IPI00845772	IPI00132728;IPI00845772	Q9D0M3-1	>IPI:IPI00132728.2|SWISS-PROT:Q9D0M3-1|ENSEMBL:ENSMUSP00000023210|REFSEQ:NP_079843 Tax_Id=10090 Gene_Symbol=Cyc1 Isoform 1 of Cytochrome c1, heme protein, mitochondrial;>IPI:IPI00845772.1|SWISS-PROT:Q9D0M3-2 Tax_Id=10090 Gene_Symbol=Cyc1 Isoform 2 of Cytoc	-1.1726	-0.0235192	1.01593	-0.941171	-0.173428	1.29478	Cluster E (189)
2.39647	2.8926	2.51294	2.85935	3.25765	3.53832	3.1747	3.55341	4.21319	3.80141	3.71003	3.72495	2.08607	3.60972	3.70576	3.15926	3.48165	3.76847	3.42032	3.59505	3.50767	3.83024	3.44519	3.31719	350	0.00726296	3	14;12;3	14	14	Atp5o;LOC100047429;D12Wsu28e		IPI00118986;IPI00461407	IPI00118986;IPI00461407;IPI00919068	Q9DB20	>IPI:IPI00118986.1|SWISS-PROT:Q9DB20|TREMBL:Q3TF25;Q3THG0|ENSEMBL:ENSMUSP00000023677|REFSEQ:NP_613063;XP_001478145|VEGA:OTTMUSP00000031018 Tax_Id=10090 Gene_Symbol=Atp5o;LOC100047429 ATP synthase subunit O, mitochondrial;>IPI:IPI00461407.1|TREMBL:D3Z4J0|EN	-1.92348	0.105805	0.98934	0.0599052	0.459653	0.308781	Cluster E (189)
4.73754	4.30626	4.22744	4.26767	6.17665	5.88235	5.35877	4.27351	5.53679	5.36654	4.90557	4.75308	3.86533	4.50633	4.80423	5.11902	5.55926	4.55125	4.87543	5.91017	4.82346	5.53771	5.55031	6.10836	351	0.0493158	2	15;11	15	14	Ddah1	N(G),N(G)-dimethylarginine dimethylaminohydrolase 1	IPI00109482;IPI00880463	IPI00109482;IPI00880463	Q9CWS0	>IPI:IPI00109482.3|SWISS-PROT:Q9CWS0|TREMBL:Q3UF01|ENSEMBL:ENSMUSP00000029845|REFSEQ:NP_081269|VEGA:OTTMUSP00000037729 Tax_Id=10090 Gene_Symbol=Ddah1 N(G),N(G)-dimethylarginine dimethylaminohydrolase 1;>IPI:IPI00880463.1|TREMBL:D3YU15|ENSEMBL:ENSMUSP000001	-1.56664	1.01354	0.152109	-0.783138	0.291366	0.892766	Cluster E (189)
2.73396	2.64459	2.5455	2.86033	3.2962	2.94048	3.03223	2.94777	3.46909	3.68039	3.10193	3.33968	2.24055	3.08166	2.84463	3.00255	3.37621	2.96463	2.74018	3.40171	2.73965	2.99913	2.94023	3.15388	352	0.019665	3	13;8;4	13	13	Vdac2	Voltage-dependent anion-selective channel protein 2	IPI00122547;IPI00750490	IPI00122547;IPI00750490;IPI00753287	Q60930	>IPI:IPI00122547.1|SWISS-PROT:Q60930|ENSEMBL:ENSMUSP00000022293|REFSEQ:NP_035825|VEGA:OTTMUSP00000017619 Tax_Id=10090 Gene_Symbol=Vdac2 Voltage-dependent anion-selective channel protein 2;>IPI:IPI00750490.2|TREMBL:D3YZT5|ENSEMBL:ENSMUSP00000115560|VEGA:OTT	-1.44477	-0.106737	1.52997	-0.393505	0.607198	-0.192153	Cluster E (189)
2.55709	3.22466	2.93539	3.97409	4.12763	3.63835	3.72759	3.93871	3.74406	4.06355	3.73218	3.337	3.69331	3.52187	3.41169	3.98597	3.53832	3.66072	3.09905	3.48274	3.94306	4.1413	4.19129	4.39715	353	0.0117143	2	13;7	13	13	Arpc1a	Actin-related protein 41308 complex subunit 1A	IPI00127987;IPI00460942	IPI00127987;IPI00460942	Q9R0Q6	>IPI:IPI00127987.1|SWISS-PROT:Q9R0Q6|ENSEMBL:ENSMUSP00000031625|REFSEQ:NP_062741|VEGA:OTTMUSP00000026391 Tax_Id=10090 Gene_Symbol=Arpc1a Actin-related protein 2/3 complex subunit 1A;>IPI:IPI00460942.2|TREMBL:D3YVI5;Q9CTB9|ENSEMBL:ENSMUSP00000114421|VEGA:OT	-1.6598	0.508075	0.263831	-0.0900212	-0.356928	1.33485	Cluster E (189)
0.87535	1.25415	1.70451	1.48599	0.948407	0.97078	1.14957	1.35855	0.989511	1.06228	0.764468	0.775314	1.40915	1.43662	1.14288	1.28112	1.83006	1.36707	1.36478	1.49131	1.07513	0.866176	1.39747	1.00759	354	0.0131791	5	13;13;13;4;2	13	13	Ubr4	Isoform 5 of E3 ubiquitin-protein ligase UBR4	IPI00648709;IPI00378681;IPI00845523	IPI00648709;IPI00378681;IPI00845523;IPI00845583;IPI00606977	A2AN08-5	>IPI:IPI00648709.2|SWISS-PROT:A2AN08-5|ENSEMBL:ENSMUSP00000069557;ENSMUSP00000114947|VEGA:OTTMUSP00000010654 Tax_Id=10090 Gene_Symbol=Ubr4 Isoform 5 of E3 ubiquitin-protein ligase UBR4;>IPI:IPI00378681.6|SWISS-PROT:A2AN08-1|ENSEMBL:ENSMUSP00000095433|REFSE	0.804752	-0.508853	-1.46884	0.723214	1.03474	-0.585015	Cluster D (118)
0.550267	0.479364	0.490773	0.513005	0.376974	0.425967	0.339259	0.349834	0.418218	0.379463	0.401075	0.337382	0.503981	0.404351	0.42889	0.39801	0.456913	0.481302	0.528597	0.40269	0.42673	0.261835	0.360529	0.356773	355	0.00235393	5	13;13;12;11;5	13	13	Psat1	Phosphoserine aminotransferase	IPI00115620;IPI00849478;IPI00848485;IPI00918511	IPI00115620;IPI00849478;IPI00848485;IPI00918511;IPI00918735	Q99K85	>IPI:IPI00115620.1|SWISS-PROT:Q99K85|TREMBL:Q3ULZ3;Q543K5;Q8BTJ1|ENSEMBL:ENSMUSP00000025542|REFSEQ:NP_803155|VEGA:OTTMUSP00000040286 Tax_Id=10090 Gene_Symbol=Psat1 Phosphoserine aminotransferase;>IPI:IPI00849478.1|REFSEQ:XP_001478027 Tax_Id=10090 Gene_Symb	1.41728	-0.943051	-0.420084	0.0565446	0.923479	-1.03417	Cluster D (118)
7.15461	6.43583	6.20925	6.2162	8.83471	9.09918	8.53679	6.94637	6.59457	7.73455	7.45823	7.75254	3.37519	6.55953	6.15082	6.74855	7.31904	7.11288	7.45601	5.92171	7.7912	8.47457	7.1347	7.7232	356	0.0241022	2	13;13	13	13	Napg	Putative uncharacterized protein Napg	IPI00881096;IPI00109870	IPI00881096;IPI00109870	D3Z4B2	>IPI:IPI00881096.1|TREMBL:D3Z4B2|ENSEMBL:ENSMUSP00000122681|VEGA:OTTMUSP00000035408 Tax_Id=10090 Gene_Symbol=Napg Putative uncharacterized protein Napg;>IPI:IPI00109870.1|SWISS-PROT:Q9CWZ7|TREMBL:Q8C1T5|ENSEMBL:ENSMUSP00000025474|REFSEQ:NP_082293|VEGA:OTTM	-1.14011	1.44156	0.350079	-1.10565	-0.0678136	0.52194	Cluster E (189)
1.70169	1.89782	1.87765	2.24155	2.07129	1.97652	1.75402	2.04931	1.99259	1.98255	1.85718	1.80923	1.78498	1.76224	1.76171	1.76215	2.11475	2.1249	1.70605	2.19443	1.64198	1.66232	1.61985	1.82739	357	0.0383139	2	13;11	13	13	Uchl1	Ubiquitin carboxyl-terminal hydrolase isozyme L1	IPI00313962;IPI00653686	IPI00313962;IPI00653686	Q9R0P9	>IPI:IPI00313962.3|SWISS-PROT:Q9R0P9|ENSEMBL:ENSMUSP00000031131|REFSEQ:NP_035800 Tax_Id=10090 Gene_Symbol=Uchl1 Ubiquitin carboxyl-terminal hydrolase isozyme L1;>IPI:IPI00653686.1|TREMBL:Q3TCH2 Tax_Id=10090 Gene_Symbol=Uchl1 Putative uncharacterized protei	0.0106385	0.723966	0.192813	-0.755593	1.30205	-1.47388	Cluster C (14)
2.48967	2.83551	2.78048	2.84746	3.03113	3.93128	3.48117	3.39605	3.05325	3.5402	3.1081	3.28461	2.94872	2.78893	3.36621	3.49467	2.96393	3.49675	2.4502	3.2476	3.65591	3.39893	3.27065	3.61834	358	0.0246133	2	12;8	12	12	Rab14	Ras-related protein Rab-14	IPI00126042;IPI00757464	IPI00126042;IPI00757464	Q91V41	>IPI:IPI00126042.3|SWISS-PROT:Q91V41|TREMBL:Q50HW9;Q50HX0;Q50HX1;Q50HX2;Q50HX3;Q50HX4|ENSEMBL:ENSMUSP00000028238|REFSEQ:NP_080973|VEGA:OTTMUSP00000013870 Tax_Id=10090 Gene_Symbol=Rab14 Ras-related protein Rab-14;>IPI:IPI00757464.1|TREMBL:A2AL34;Q3U9E0|ENSE	-1.60716	0.932822	0.0129649	-0.163214	-0.355861	1.18044	Cluster E (189)
5.27899	4.66461	4.3611	5.81328	5.36423	5.5869	4.86027	4.8895	6.39427	5.40891	5.01002	6.12295	4.99326	5.07074	6.08976	5.61546	5.60695	6.04266	5.08156	5.79609	6.24922	6.46747	6.56642	6.50703	359	0.0133059	2	13;5	13	12	Pitpna	Phosphatidylinositol transfer protein alpha isoform	IPI00230003	IPI00230003;IPI00886025	P53810	>IPI:IPI00230003.7|SWISS-PROT:P53810|TREMBL:Q3TGI6;Q3TIQ3;Q3UE53;Q5ND42|ENSEMBL:ENSMUSP00000115723|REFSEQ:NP_032876|VEGA:OTTMUSP00000006520 Tax_Id=10090 Gene_Symbol=Pitpna Phosphatidylinositol transfer protein alpha isoform	-1.13431	-0.808494	0.39587	-0.384234	0.298278	1.6329	Cluster E (189)
1.47944	1.55236	1.42731	1.77715	1.68731	1.45438	1.44789	1.61925	1.99545	2.12305	1.80015	1.60344	1.71306	1.37788	1.75352	1.78202	1.90829	1.8622	1.77762	2.36692	2.01009	1.62353	1.66475	1.9149	360	0.0262898	11	12;12;9;9;6;6;3;3;3;3;3	12	12	Park7	Protei	IPI00117264;IPI00895414;IPI00649406;IPI00895518;IPI00649794;IPI00894769	IPI00117264;IPI00895414;IPI00649406;IPI00895518;IPI00649794;IPI00894769;IPI00650052;IPI00894598;IPI00648764;IPI00894710;IPI00955685	Q99LX0	>IPI:IPI00117264.1|SWISS-PROT:Q99LX0|ENSEMBL:ENSMUSP00000030805;ENSMUSP00000101298;ENSMUSP00000101299;ENSMUSP00000101300|REFSEQ:NP_065594|VEGA:OTTMUSP00000010787;OTTMUSP00000010788;OTTMUSP00000010789;OTTMUSP00000010895 Tax_Id=10090 Gene_Symbol=Park7 Protei	-1.27628	-1.14861	0.999207	0.0894703	0.944392	0.391815	Cluster A (25)
2.17836	2.37535	1.08634	3.20626	3.32104	3.5841	3.47923	3.45435	2.95534	3.67945	3.6152	2.73202	3.38284	2.78257	3.64179	2.90655	2.65125	2.77685	2.18986	1.98807	3.7022	3.09262	3.34616	3.61128	361	0.0128616	2	12;12	12	12	Gphn	gephyrin isoform 1	IPI00816946;IPI00225670	IPI00816946;IPI00225670	A0JNY3	>IPI:IPI00816946.1|TREMBL:A0JNY3|ENSEMBL:ENSMUSP00000106018|REFSEQ:NP_666077 Tax_Id=10090 Gene_Symbol=Gphn gephyrin isoform 1;>IPI:IPI00225670.1|SWISS-PROT:Q8BUV3|TREMBL:Q571C2|ENSEMBL:ENSMUSP00000054064|REFSEQ:NP_766540 Tax_Id=10090 Gene_Symbol=Gphn Gephy	-1.41078	0.837347	0.523406	0.301777	-1.10359	0.851837	Cluster E (189)
6.04376	6.1717	5.57818	6.27746	7.47887	7.46826	6.20694	6.94059	7.22178	7.75013	7.15513	7.06016	4.01703	5.42241	7.07714	5.17813	6.57938	8.27472	7.36919	6.52869	7.373	5.65515	7.80823	7.67814	362	0.0157882	2	12;11	12	12	Ndufa9	NADH dehydrogenase [ubiquinone] 1 alpha subcomplex subunit 9, mitochondrial precursor	IPI00944067;IPI00120212	IPI00944067;IPI00120212	Q6GTD3	>IPI:IPI00944067.1|TREMBL:Q6GTD3|ENSEMBL:ENSMUSP00000085523|REFSEQ:NP_079634 Tax_Id=10090 Gene_Symbol=Ndufa9 NADH dehydrogenase [ubiquinone] 1 alpha subcomplex subunit 9, mitochondrial precursor;>IPI:IPI00120212.1|SWISS-PROT:Q9DC69 Tax_Id=10090 Gene_Symbol	-0.65785	0.578604	0.566888	-1.72509	0.327595	0.909854	Cluster E (189)
2.90867	2.84487	2.96639	2.89805	3.29489	3.44246	3.29565	3.54183	3.25797	3.55101	2.99419	3.26073	2.62041	2.84236	3.15129	2.91911	3.31038	3.18471	2.83849	3.27837	3.11323	2.95701	3.17723	3.3583	363	0.00481828	5	11;11;11;10;4	17	11	Ywhaq	34 kDa protein	IPI00853924;IPI00408378;IPI00656269;IPI00754545	IPI00853924;IPI00408378;IPI00656269;IPI00754545;IPI00853781	A3KML3;F6VW30	>IPI:IPI00853924.1|ENSEMBL:ENSMUSP00000123605|VEGA:OTTMUSP00000017542 Tax_Id=10090 Gene_Symbol=Ywhaq 34 kDa protein;>IPI:IPI00408378.4|SWISS-PROT:P68254-1|TREMBL:A3KML3|ENSEMBL:ENSMUSP00000100067;ENSMUSP00000106604|REFSEQ:NP_035869|VEGA:OTTMUSP00000017541	-1.15092	1.16313	0.651048	-1.27414	0.515924	0.0949641	Cluster E (189)
2.39464	2.76266	2.36328	2.53704	1.69434	2.44738	2.47549	2.48441	3.28289	3.42971	2.8243	3.41355	3.27697	3.30622	7.7226	3.55518	4.72523	2.38107	3.12676	2.49657	1.24093	3.07012	2.06522	1.68628	364	0.0124278	3	12;11;9	12	11	Phyhipl	Isoform 1 of Phytanoyl-CoA hydroxylase-interacting protein-like	IPI00224093;IPI00938464;IPI00896093	IPI00224093;IPI00938464;IPI00896093	Q8BGT8-1	>IPI:IPI00224093.2|SWISS-PROT:Q8BGT8-1|ENSEMBL:ENSMUSP00000045807|REFSEQ:NP_848736 Tax_Id=10090 Gene_Symbol=Phyhipl Isoform 1 of Phytanoyl-CoA hydroxylase-interacting protein-like;>IPI:IPI00938464.1|REFSEQ:NP_001156318 Tax_Id=10090 Gene_Symbol=Phyhipl phyt	-0.35419	-0.360302	0.995965	1.10123	0.19863	-1.58133	Cluster C (14)
1.26267	1.8547	1.74569	2.39292	1.43236	1.49721	1.45353	1.42806	1.57126	1.88345	1.77885	1.47042	1.65953	2.12355	1.53278	1.73283	1.30161	1.72242	1.28245	1.42806	1.41477	1.27348	1.25033	1.37289	365	0.0462352	3	10;9;9	10	10	Tecr	Trans-2,3-enoyl-CoA reductase	IPI00262743;IPI00875068;IPI00929787	IPI00262743;IPI00875068;IPI00929787	Q9CY27	>IPI:IPI00262743.6|SWISS-PROT:Q9CY27|ENSEMBL:ENSMUSP00000019382|REFSEQ:NP_598879 Tax_Id=10090 Gene_Symbol=Tecr Trans-2,3-enoyl-CoA reductase;>IPI:IPI00875068.1|TREMBL:Q52L67 Tax_Id=10090 Gene_Symbol=Tecr Gpsn2 protein;>IPI:IPI00929787.1|TREMBL:Q14C44;Q3TAN	1.21798	-0.49996	0.645959	0.756617	-0.941151	-1.17944	Cluster D (118)
3.33034	2.99796	2.90622	2.89118	3.30918	3.21792	3.13126	3.11944	3.76775	3.51655	3.5868	3.7	2.84196	2.30208	3.52497	2.98516	3.21616	3.49089	3.91665	3.36791	2.52557	3.06307	3.06504	3.2533	366	0.0163322	4	10;6;5;1	10	10	Gstp1	Glutathione S-transferase P 1	IPI00555023;IPI00283531;IPI00408829	IPI00555023;IPI00283531;IPI00408829;IPI00121525	P19157	>IPI:IPI00555023.2|SWISS-PROT:P19157|ENSEMBL:ENSMUSP00000047790|REFSEQ:NP_038569 Tax_Id=10090 Gene_Symbol=Gstp1 Glutathione S-transferase P 1;>IPI:IPI00283531.8|SWISS-PROT:P46425|ENSEMBL:ENSMUSP00000038931|REFSEQ:NP_861461 Tax_Id=10090 Gene_Symbol=Gstp2 Gl	-0.864844	-0.0393696	1.52444	-1.01608	0.836599	-0.440746	Cluster E (189)
0.123516	0.0714235	0.0784745	0.0862218	0.0654536	0.0625508	0.0744768	0.0979624	0.0736594	0.0833542	0.10537	0.106725	0.108135	0.0680828	0.0713368	0.0711187	0.0807363	0.0905141	0.0691611	0.0802504	0.048384	0.0457456	0.071449	0.0599988	367	0.0297164	2	10;2	10	10	Rcc2	Protein RCC2	IPI00222509	IPI00222509;IPI00649648	Q8BK67	>IPI:IPI00222509.1|SWISS-PROT:Q8BK67|ENSEMBL:ENSMUSP00000038144;ENSMUSP00000071163|REFSEQ:NP_776292|VEGA:OTTMUSP00000010658 Tax_Id=10090 Gene_Symbol=Rcc2 Protein RCC2	0.547238	-0.317803	1.23553	-0.212441	0.432849	-1.68538	Cluster F (32)
1.4968	1.32279	1.2353	1.34693	0.992851	1.09293	0.868961	0.809651	0.975324	1.07924	0.948857	1.07739	1.01181	1.18614	1.09594	1.1227	1.07633	0.936067	1.51433	1.1076	1.14549	0.662559	0.922084	1.13368	368	0.0293417	8	10;6;6;6;4;4;2;2	10	1	Sept2; Nedd-5; Nedd5	Septin-2	IPI00114945;IPI00831059;IPI00831174;IPI00831525	IPI00114945;IPI00831059;IPI00831174;IPI00831525;IPI00831255;IPI00885929;IPI00831048;IPI00831621	P42208	>IPI:IPI00114945.1|SWISS-PROT:P42208|ENSEMBL:ENSMUSP00000027495|REFSEQ:NP_001153189;NP_001153191;NP_035021|VEGA:OTTMUSP00000024480 Tax_Id=10090 Gene_Symbol=Sept2 Septin-2;>IPI:IPI00831059.1|ENSEMBL:ENSMUSP00000120694|VEGA:OTTMUSP00000024489 Tax_Id=10090 Ge	1.75078	-1.22679	-0.41717	0.230704	0.101008	-0.438527	Cluster D (118)
3.05036	2.75847	2.15369	5.24384	4.16302	4.70898	5.10751	4.31351	5.1036	5.75175	4.38654	4.27478	2.8034	3.76166	2.58164	3.5832	4.09937	4.3535	3.2	4.182	4.26894	4.34537	3.42548	4.31481	369	0.0230181	4	8;8;8;8	8	1	Clta	Clathrin light chain A	IPI00114409;IPI00649453;IPI00828932;IPI00648658	IPI00114409;IPI00649453;IPI00828932;IPI00648658	O08585	>IPI:IPI00114409.1|SWISS-PROT:O08585 Tax_Id=10090 Gene_Symbol=Clta Clathrin light chain A;>IPI:IPI00649453.1|TREMBL:B1AWE1|ENSEMBL:ENSMUSP00000103479|VEGA:OTTMUSP00000007658 Tax_Id=10090 Gene_Symbol=Clta Clathrin light polypeptide;>IPI:IPI00828932.1|TREMBL	-1.46571	0.728486	0.970651	-1.02463	0.306223	0.484979	Cluster E (189)
0.176894	0.297858	0.338926	0.33094	0.255833	0.245266	0.189394	0.250847	0.243885	0.317652	0.21675	0.222321	0.574086	0.348456	0.204357	0.329805	0.364432	0.444682	0.318715	0.385327	0.251718	0.197539	0.181891	0.246415	370	0.0344814	6	9;9;8;6;5;4	9	1	Ftl1;Ftl2	ferritin light chain 1	IPI00608020;IPI00762203;IPI00625129;IPI00228379;IPI00381328	IPI00608020;IPI00762203;IPI00625129;IPI00228379;IPI00381328;IPI00623155	Q3THE6;Q3TJJ6;Q3UCL5;Q3UL79	>IPI:IPI00608020.4|TREMBL:Q3THE6;Q3TJJ6;Q3UCL5;Q3UL79;Q3ULW5;Q9CPX4;Q9CWA4;Q9CZE7|ENSEMBL:ENSMUSP00000088372;ENSMUSP00000092002|REFSEQ:NP_034370;XP_001471658|VEGA:OTTMUSP00000025746 Tax_Id=10090 Gene_Symbol=Ftl1 ferritin light chain 1;>IPI:IPI00762203.2|SW	0.482458	-0.594172	-0.882803	0.832965	1.29073	-1.12918	Cluster D (118)
2.21848	2.18231	2.21396	2.75999	2.4322	3.30819	2.1277	2.25948	3.30164	3.4153	3.44959	3.27279	2.39183	3.5877	3.45841	3.56328	3.03324	2.69607	3.05138	3.01514	2.49831	2.52595	2.85861	3.19754	371	0.00773826	2	9;7	9	1	Rab6;Rab6a	Isoform 2 of Ras-related protein Rab-6A	IPI00230011;IPI00757748	IPI00230011;IPI00757748	P35279-2	>IPI:IPI00230011.3|SWISS-PROT:P35279-2|TREMBL:Q3U4W5|ENSEMBL:ENSMUSP00000095852|REFSEQ:NP_001157135|VEGA:OTTMUSP00000017761 Tax_Id=10090 Gene_Symbol=Rab6 Isoform 2 of Ras-related protein Rab-6A;>IPI:IPI00757748.1|TREMBL:D3YV69|ENSEMBL:ENSMUSP00000102663|VE	-1.2683	-0.970492	0.935058	1.1705	0.379883	-0.246654	Cluster A (25)
2.89654	3.31521	3.28666	4.26039	3.96369	4.17903	3.82629	3.57833	3.70055	3.56672	2.89486	2.77154	2.25632	3.15896	1.60277	2.24532	3.02261	3.77302	2.78956	2.95753	3.52386	3.20842	3.28915	3.84098	372	0.00331113	5	7;6;6;4;2	7	1	Crk	V-crk sarcoma virus CT10 oncogene homolog (Avian), isoform CRA_c	IPI00858058;IPI00857937;IPI00345994;IPI00885316	IPI00858058;IPI00857937;IPI00345994;IPI00885316;IPI00857756	Q8JZR2	>IPI:IPI00858058.1|TREMBL:Q8JZR2|ENSEMBL:ENSMUSP00000104063|VEGA:OTTMUSP00000030601 Tax_Id=10090 Gene_Symbol=Crk V-crk sarcoma virus CT10 oncogene homolog (Avian), isoform CRA_c;>IPI:IPI00857937.1|TREMBL:Q5ND50|ENSEMBL:ENSMUSP00000090803|VEGA:OTTMUSP000000	0.283207	1.18215	0.136921	-1.79863	-0.25483	0.451185	Cluster E (189)
0.731904	0.832917	0.789578	0.933184	0.861475	0.919794	0.892379	0.924214	0.935016	0.993542	0.86783	0.918442	0.849473	0.718907	0.79783	0.828295	0.951837	0.96918	0.860807	0.968805	0.928247	0.822368	0.829394	0.926698	373	0.016023	4	37;34;27;17	37	0	Actg1	Actin, cytoplasmic 2	IPI00874482;IPI00652436;IPI00648420	IPI00874482;IPI00652436;IPI00648420;IPI00648161	P63260	>IPI:IPI00874482.1|SWISS-PROT:P63260|TREMBL:A1E281;Q3UD81;Q4KL81|ENSEMBL:ENSMUSP00000071486|REFSEQ:NP_033739|VEGA:OTTMUSP00000004544 Tax_Id=10090 Gene_Symbol=Actg1 Actin, cytoplasmic 2;>IPI:IPI00652436.3|TREMBL:Q3TSB7 Tax_Id=10090 Gene_Symbol=Actg1 Putativ	-1.1845	0.410944	0.736374	-1.14971	1.24906	-0.0621814	Cluster E (189)
10.8607	6.16371	5.30279	6.80874	9.1391	9.39144	8.45809	5.77167	9.39408	9.38879	8.25764	10.1214	4.75376	5.78369	6.74855	7.122	6.7981	6.6234	9.29887	9.07688	8.12942	10.8686	10.5138	9.90197	374	0.0296492	1	48	48	40	Dpysl2	Dihydropyrimidinase-related protein 2	IPI00114375	IPI00114375	O08553	>IPI:IPI00114375.2|SWISS-PROT:O08553|ENSEMBL:ENSMUSP00000022629|REFSEQ:NP_034085|VEGA:OTTMUSP00000017622 Tax_Id=10090 Gene_Symbol=Dpysl2 Dihydropyrimidinase-related protein 2	-1.07368	0.454394	0.784402	-1.2551	-0.109282	1.19926	Cluster E (189)
1.54629	1.69526	1.61642	2.19843	2.10993	2.21499	2.20931	2.57818	2.1322	2.20468	2.18303	1.92604	2.17628	1.93506	2.09043	1.90578	2.08438	2.331	1.73289	1.92883	2.04968	2.19385	1.88232	1.96638	375	0.0419048	1	28	28	28	Got2	Aspartate aminotransferase, mitochondrial	IPI00117312	IPI00117312	P05202	>IPI:IPI00117312.1|SWISS-PROT:P05202|ENSEMBL:ENSMUSP00000034097|REFSEQ:NP_034455|VEGA:OTTMUSP00000017748 Tax_Id=10090 Gene_Symbol=Got2 Aspartate aminotransferase, mitochondrial	-1.85844	0.992143	0.746042	0.0560753	0.0259519	0.0382263	Cluster E (189)
0.524329	0.763068	0.793462	0.909422	0.629564	0.700035	0.626802	0.828981	0.559691	0.6348	0.566861	0.534817	0.930406	0.853315	0.745657	0.81813	0.683153	0.796876	0.522193	0.681477	0.682361	0.534017	0.620424	0.623053	376	0.0264183	1	26	26	26	Cct3	T-complex protein 1 subunit gamma	IPI00116283	IPI00116283	P80318	>IPI:IPI00116283.1|SWISS-PROT:P80318|TREMBL:Q3TBM6;Q3U0I3;Q3U4U6;Q3UJP4;Q9R1U1|ENSEMBL:ENSMUSP00000001452|REFSEQ:NP_033966 Tax_Id=10090 Gene_Symbol=Cct3 T-complex protein 1 subunit gamma	0.884123	-0.214914	-1.35224	1.37689	-0.0251933	-0.668667	Cluster D (118)
2.21848	2.08542	2.43084	2.62116	3.10588	3.11915	3.49711	3.21471	2.85421	3.32779	2.98463	3.09924	2.99616	2.11968	3.13087	2.771	2.50063	2.52493	2.39006	2.93971	3.23593	2.69607	2.59309	3.35199	377	0.00589541	1	24	24	24	Sdha	Succinate dehydrogenase [ubiquinone] flavoprotein subunit, mitochondrial	IPI00230351	IPI00230351	Q8K2B3	>IPI:IPI00230351.1|SWISS-PROT:Q8K2B3|TREMBL:Q6IWE1|ENSEMBL:ENSMUSP00000022062|REFSEQ:NP_075770|VEGA:OTTMUSP00000039973 Tax_Id=10090 Gene_Symbol=Sdha Succinate dehydrogenase [ubiquinone] flavoprotein subunit, mitochondrial	-1.54478	1.0331	0.697829	0.248584	-0.889347	0.454609	Cluster E (189)
5.82853	6.5028	5.20969	5.5063	7.49007	6.64584	7.14388	5.56917	7.92958	8.69716	7.27484	7.32923	5.46239	5.34616	6.21658	6.32151	5.92452	7.37735	5.56266	5.71363	5.99269	7.2406	7.58495	7.17823	378	0.00506987	1	21	21	21	Atp6v1c1	V-type proton ATPase subunit C 1	IPI00130186	IPI00130186	Q9Z1G3	>IPI:IPI00130186.4|SWISS-PROT:Q9Z1G3|TREMBL:Q3TG21;Q9D9Z4|ENSEMBL:ENSMUSP00000022904|REFSEQ:NP_079770 Tax_Id=10090 Gene_Symbol=Atp6v1c1 V-type proton ATPase subunit C 1	-1.02357	0.501183	1.2886	-0.803771	-0.816046	0.853612	Cluster E (189)
3.90396	4.01091	4.13206	3.8432	4.79616	5.70581	4.97958	4.79157	4.92393	5.41331	5.3376	4.98306	3.53845	3.9692	5.49058	4.32133	4.65766	5.54447	4.05088	4.86168	5.34702	5.92452	5.00325	4.87377	379	0.00782568	1	19	19	19	Idh3b	isocitrate dehydrogenase 3, beta subunit	IPI00126635	IPI00126635	Q91VA7	>IPI:IPI00126635.1|TREMBL:Q91VA7|ENSEMBL:ENSMUSP00000028892|REFSEQ:NP_570954|VEGA:OTTMUSP00000016536 Tax_Id=10090 Gene_Symbol=Idh3b isocitrate dehydrogenase 3, beta subunit	-1.42897	0.429464	0.903402	-1.02784	0.194979	0.92897	Cluster E (189)
3.0373	3.4046	3.54334	3.48614	3.4009	3.85773	3.45042	3.52871	3.94555	3.87552	3.83627	3.77173	3.09933	2.97983	3.42724	3.7477	3.81083	4.02447	3.12266	3.6543	3.23238	3.32049	3.0526	3.16927	380	0.0188652	1	18	18	18	Acat1	Acetyl-CoA acetyltransferase, mitochondrial	IPI00154054	IPI00154054	Q8QZT1	>IPI:IPI00154054.1|SWISS-PROT:Q8QZT1|TREMBL:Q3TQP7|ENSEMBL:ENSMUSP00000034547|REFSEQ:NP_659033 Tax_Id=10090 Gene_Symbol=Acat1 Acetyl-CoA acetyltransferase, mitochondrial	-0.173584	0.000700618	1.36586	-0.932066	0.918715	-1.17962	Cluster F (32)
2.22346	2.19044	2.13197	2.32088	2.24916	2.41016	2.38538	2.29258	2.16741	2.23414	2.08908	1.99394	2.42777	2.14994	2.25175	2.41791	2.33274	2.68947	2.47568	2.60308	2.34758	2.13493	2.44469	2.25104	381	0.00389114	1	21	21	15	Pgam1	Phosphoglycerate mutase 1	IPI00457898	IPI00457898	Q9DBJ1	>IPI:IPI00457898.3|SWISS-PROT:Q9DBJ1|TREMBL:Q3U7Z6;Q6NWV5|ENSEMBL:ENSMUSP00000011896|REFSEQ:NP_075907 Tax_Id=10090 Gene_Symbol=Pgam1 Phosphoglycerate mutase 1	-0.717457	0.249083	-1.32561	0.212161	1.61852	-0.0366939	Cluster C (14)
4.04989	3.86937	4.42595	4.10796	4.41189	4.71453	4.83139	4.66483	4.8986	4.51019	4.91304	4.70278	3.00978	3.27611	4.84473	3.75474	3.94851	3.93778	4.06157	4.30886	4.67246	4.83699	4.4482	4.46748	382	0.00611621	1	15	15	15	Dlat	Dihydrolipoyllysine-residue acetyltransferase component of pyruvate dehydrogenase complex, mitochondrial	IPI00153660	IPI00153660	Q8BMF4	>IPI:IPI00153660.4|SWISS-PROT:Q8BMF4|TREMBL:Q99LL2|ENSEMBL:ENSMUSP00000034567|REFSEQ:NP_663589|VEGA:OTTMUSP00000017759 Tax_Id=10090 Gene_Symbol=Dlat Dihydrolipoyllysine-residue acetyltransferase component of pyruvate dehydrogenase complex, mitochondrial	-0.342623	0.821551	1.01511	-1.60213	-0.495742	0.603836	Cluster E (189)
8.85034	4.98878	4.40801	4.74518	5.68021	5.08984	7.11997	4.68472	6.23869	6.62866	6.51042	6.61901	3.02151	3.42947	5.21349	5.3183	5.24027	4.77099	4.36776	4.00192	5.0005	6.39509	9.90393	8.41326	383	0.0299048	1	15	15	15	Sv2a	Synaptic vesicle glycoprotein 2A	IPI00465810	IPI00465810	Q9JIS5	>IPI:IPI00465810.3|SWISS-PROT:Q9JIS5|ENSEMBL:ENSMUSP00000037576|REFSEQ:NP_071313|VEGA:OTTMUSP00000024563 Tax_Id=10090 Gene_Symbol=Sv2a Synaptic vesicle glycoprotein 2A	-0.47002	-0.00477366	0.924073	-1.1232	-0.766781	1.4407	Cluster E (189)
0.145613	0.292423	0.271636	0.275459	0.172268	0.189097	0.128223	0.194882	0.200799	0.219385	0.146875	0.164509	0.401027	0.237389	0.212938	0.264347	0.253473	0.273545	0.256483	0.218126	0.174441	0.134497	0.169973	0.220902	384	0.0233453	1	14	17	14	Tpm4	Tropomyosin alpha-4 chain	IPI00421223	IPI00421223	Q6IRU2	>IPI:IPI00421223.3|SWISS-PROT:Q6IRU2|ENSEMBL:ENSMUSP00000003575|REFSEQ:NP_001001491|VEGA:OTTMUSP00000025721 Tax_Id=10090 Gene_Symbol=Tpm4 Tropomyosin alpha-4 chain	1.15245	-0.836256	-0.802877	0.7317	0.816248	-1.06126	Cluster D (118)
6.16257	8.16993	10.1353	7.59071	8.85348	9.01225	8.00833	8.73744	6.32711	7.33783	6.87994	7.32654	5.39316	5.69347	7.72141	7.39153	8.15461	9.05879	5.38242	9.14495	9.09009	8.54044	9.96413	9.64878	385	0.0446528	1	14	14	14	Marcks	Myristoylated alanine-rich C-kinase substrate	IPI00229534	IPI00229534	P26645	>IPI:IPI00229534.5|SWISS-PROT:P26645|TREMBL:Q05BL6|ENSEMBL:ENSMUSP00000090245|REFSEQ:NP_032564 Tax_Id=10090 Gene_Symbol=Marcks Myristoylated alanine-rich C-kinase substrate	-0.0881653	0.704024	-0.831001	-1.47775	0.538775	1.15412	Cluster E (189)
0.425351	0.662164	0.639795	0.843739	0.531378	0.64119	0.562588	0.656599	0.542005	0.556917	0.520562	0.463392	1.28146	0.759532	0.603682	0.697593	0.593824	0.585583	0.414938	0.627707	0.516556	0.455809	0.543774	0.485625	386	0.0467024	1	14	14	14	Eif4b	Eukaryotic translation initiation factor 4B	IPI00221581	IPI00221581	Q8BGD9	>IPI:IPI00221581.1|SWISS-PROT:Q8BGD9|TREMBL:B2RWE8;Q3TDD8;Q3THB0;Q3TLQ9;Q3TSY9;Q3UGC0;Q922K6|ENSEMBL:ENSMUSP00000077705|REFSEQ:NP_663600 Tax_Id=10090 Gene_Symbol=Eif4b Eukaryotic translation initiation factor 4B	0.656435	0.0618592	-0.846667	1.48357	-0.0737872	-1.28141	Cluster D (118)
2.69143	2.87737	2.69978	3.47741	3.95554	3.98026	4.33201	3.75996	4.26021	4.61446	3.80894	4.58989	2.70139	3.23447	3.53045	3.51235	3.05689	4.43715	3.47283	2.82965	3.32027	4.37311	4.00416	4.20893	387	0.00275819	1	11	11	11	Idh3g	Isocitrate dehydrogenase [NAD] subunit gamma, mitochondrial	IPI00109169	IPI00109169	P70404	>IPI:IPI00109169.1|SWISS-PROT:P70404|TREMBL:Q3TGZ3;Q3TKM5;Q684I8;Q9CW65|ENSEMBL:ENSMUSP00000056502|REFSEQ:NP_032349|VEGA:OTTMUSP00000019257 Tax_Id=10090 Gene_Symbol=Idh3g Isocitrate dehydrogenase [NAD] subunit gamma, mitochondrial	-1.49598	0.551747	1.17994	-0.39416	-0.590644	0.749092	Cluster E (189)
0.667913	0.909339	0.9298	1.02216	0.769053	0.923276	0.821085	0.917852	0.595841	0.700329	0.638651	0.602627	1.00529	0.851499	0.83668	0.740851	0.910415	0.982898	0.721397	0.816793	0.73303	0.693529	0.827678	0.646037	388	0.00849576	1	11	11	11	Asna1	ATPase Asna1	IPI00624501	IPI00624501	O54984	>IPI:IPI00624501.2|SWISS-PROT:O54984|TREMBL:Q8C1Q1;Q8VEI6|ENSEMBL:ENSMUSP00000065337|REFSEQ:NP_062626 Tax_Id=10090 Gene_Symbol=Asna1 ATPase Asna1	0.950588	0.56703	-1.67384	0.379545	0.522423	-0.745745	Cluster D (118)
3.18319	3.26808	3.07465	3.83362	4.69947	4.38059	4.23352	4.45971	4.05679	4.44978	4.4238	3.92866	3.78931	3.74658	3.30469	3.46717	3.63517	5.14695	3.81199	3.21275	4.09584	4.30533	4.10526	3.95507	389	0.0069541	1	10	10	10	Sod2	Superoxide dismutase [Mn], mitochondrial	IPI00109109	IPI00109109	P09671	>IPI:IPI00109109.1|SWISS-PROT:P09671|TREMBL:Q3TJA2;Q3U8W4;Q4FJX9|ENSEMBL:ENSMUSP00000007012|REFSEQ:NP_038699 Tax_Id=10090 Gene_Symbol=Sod2 Superoxide dismutase [Mn], mitochondrial	-1.5361	1.14731	0.785899	-0.590387	-0.315194	0.508474	Cluster E (189)
4.4619	2.49209	4.68231	3.8619	5.4136	5.3217	5.77935	5.0574	4.49641	4.86357	4.79524	6.5647	2.59437	4.19956	4.64274	4.33783	4.32003	5.04974	4.91183	4.40703	4.78217	5.8524	5.78637	5.64653	390	0.0259548	1	10	10	10	Atp6v0d1	V-type proton ATPase subunit d 1	IPI00313841	IPI00313841	P51863	>IPI:IPI00313841.1|SWISS-PROT:P51863|TREMBL:Q921S5|ENSEMBL:ENSMUSP00000013304|REFSEQ:NP_038505|VEGA:OTTMUSP00000043007 Tax_Id=10090 Gene_Symbol=Atp6v0d1 V-type proton ATPase subunit d 1	-1.1545	0.891419	0.0502898	-0.933086	-0.24646	1.39233	Cluster E (189)
3.07172	3.64977	3.46741	3.64299	3.82409	4.42243	4.93974	4.91546	4.52899	4.78996	3.97804	3.37132	3.16897	3.72107	4.52018	3.7294	3.88078	4.5583	3.98517	3.6299	4.64987	4.00625	4.40335	4.57226	391	0.0389834	1	10	10	10	Cox5a	Cytochrome c oxidase subunit 5A, mitochondrial	IPI00120719	IPI00120719	P12787	>IPI:IPI00120719.4|SWISS-PROT:P12787|ENSEMBL:ENSMUSP00000000090|REFSEQ:NP_031773 Tax_Id=10090 Gene_Symbol=Cox5a Cytochrome c oxidase subunit 5A, mitochondrial	-1.29512	1.24526	0.366492	-0.855021	-0.347936	0.886327	Cluster E (189)
0.460872	0.820345	0.762137	0.903016	0.752729	0.661376	0.655996	0.88347	0.588997	0.689465	0.5002	0.47694	0.863409	0.697447	0.732332	0.869943	0.784129	0.902772	0.878735	0.914077	0.577834	0.459284	0.740905	0.753523	392	0.0417284	1	10	10	10	Numa1	nuclear mitotic apparatus protein 1	IPI00263048	IPI00263048	Q3TH77;Q3UNM2;Q80Y35;Q91W16;Q99KG8	>IPI:IPI00263048.2|TREMBL:Q3TH77;Q3UNM2;Q80Y35;Q91W16;Q99KG8|ENSEMBL:ENSMUSP00000081912|REFSEQ:NP_598708 Tax_Id=10090 Gene_Symbol=Numa1 nuclear mitotic apparatus protein 1	0.528113	-0.122505	-1.62064	0.560304	1.20808	-0.553349	Cluster D (118)
0.539374	0.723851	0.772439	0.83375	0.538619	0.632031	0.527593	0.608495	0.565099	0.616713	0.561956	0.531915	0.713878	0.59453	0.636659	0.647082	0.75683	0.812216	0.58418	0.772499	0.601359	0.56744	0.634196	0.577634	393	0.0222824	1	9	9	9	Ahsa1	Activator of 90 kDa heat shock protein ATPase homolog 1	IPI00153740	IPI00153740	Q8BK64	>IPI:IPI00153740.1|SWISS-PROT:Q8BK64|TREMBL:Q3TL79|ENSEMBL:ENSMUSP00000021425|REFSEQ:NP_666148 Tax_Id=10090 Gene_Symbol=Ahsa1 Activator of 90 kDa heat shock protein ATPase homolog 1	1.133	-0.844005	-0.960861	0.00251041	1.29819	-0.628828	Cluster D (118)
2.86	3.44305	2.28212	1.76298	3.30371	3.62924	3.80749	4.57017	3.36678	3.37177	3.34616	3.14911	3.16046	3.99521	3.32381	4.59031	3.51556	3.93949	2.6488	2.52474	4.05416	3.22435	3.83656	3.91038	394	0.0286482	1	9	9	9	Ppme1	Protein phosphatase methylesterase 1	IPI00415908	IPI00415908	Q8BVQ5	>IPI:IPI00415908.4|SWISS-PROT:Q8BVQ5|ENSEMBL:ENSMUSP00000032963|REFSEQ:NP_082568 Tax_Id=10090 Gene_Symbol=Ppme1 Protein phosphatase methylesterase 1	-1.71105	0.699961	0.0435072	0.572069	-0.568727	0.964239	Cluster E (189)
3.25351	2.83865	3.34459	3.46117	3.86802	2.97133	3.21357	4.49499	3.00111	3.2803	3.06391	3.06504	3.64432	3.62661	4.74046	4.33369	4.496	4.55456	3.22706	3.42759	3.09789	3.44305	3.15916	3.05204	395	0.0313773	1	9	9	9	Pafah1b2	Platelet-activating factor acetylhydrolase IB subunit beta	IPI00118821	IPI00118821	Q61206	>IPI:IPI00118821.2|SWISS-PROT:Q61206|TREMBL:Q8BTA2|ENSEMBL:ENSMUSP00000003215|REFSEQ:NP_032801 Tax_Id=10090 Gene_Symbol=Pafah1b2 Platelet-activating factor acetylhydrolase IB subunit beta	-0.446898	0.147547	-1.10515	1.21745	1.10779	-0.92074	Cluster B (43)
0.8	1.11909	1.16272	1.09528	0.808996	0.990786	0.860956	1.00874	0.759647	0.837942	0.773634	0.69847	1.62628	1.07718	0.944198	1.10269	0.666711	0.867754	0.842531	0.823452	0.944198	0.73062	1.02365	0.998602	396	0.0104375	1	8	8	8	2610301G19Rik;Ccar2	Protein KIAA1967 homolog	IPI00123624	IPI00123624	Q8VDP4	>IPI:IPI00123624.8|SWISS-PROT:Q8VDP4|ENSEMBL:ENSMUSP00000036924|REFSEQ:NP_666167 Tax_Id=10090 Gene_Symbol=2610301G19Rik Protein KIAA1967 homolog	1.12088	-0.122641	-1.40077	1.01307	-0.831454	0.220918	Cluster D (118)
0.469175	0.692185	0.689988	0.767754	0.475082	0.573723	0.51406	0.520888	0.491787	0.515437	0.476553	0.44829	0.601902	0.770713	0.573625	0.677599	0.647626	0.638366	0.521241	0.593613	0.489884	0.482183	0.444208	0.506842	397	0.00323938	1	7	7	7	Alad	Delta-aminolevulinic acid dehydratase	IPI00112719	IPI00112719	P10518	>IPI:IPI00112719.1|SWISS-PROT:P10518|TREMBL:O89061;Q8VCZ1;Q9DD05|ENSEMBL:ENSMUSP00000030090;ENSMUSP00000103068|REFSEQ:NP_032551|VEGA:OTTMUSP00000009376;OTTMUSP00000009377 Tax_Id=10090 Gene_Symbol=Alad Delta-aminolevulinic acid dehydratase	1.29775	-0.592335	-1.02757	0.782066	0.541954	-1.00187	Cluster D (118)
1.32485	1.5758	1.42716	1.62522	1.53556	1.32414	1.34593	1.6503	1.24465	1.45012	1.31311	1.14658	2.07348	1.7744	1.62161	1.76261	1.75846	1.65049	1.50505	1.57228	1.7723	1.08059	1.55374	1.50211	398	0.0215616	1	7	7	7	Aldh9a1	4-trimethylaminobutyraldehyde dehydrogenase	IPI00124372	IPI00124372	Q9JLJ2	>IPI:IPI00124372.3|SWISS-PROT:Q9JLJ2|TREMBL:A7VL18;Q3TG52;Q3THE7;Q3TMT4;Q3U367;Q3UDG0;Q3V1N7;Q9CRH9|ENSEMBL:ENSMUSP00000028004|REFSEQ:NP_064377 Tax_Id=10090 Gene_Symbol=Aldh9a1 4-trimethylaminobutyraldehyde dehydrogenase	-0.0812978	-0.468652	-1.54502	1.43109	0.575128	0.0887534	Cluster B (43)
2.24261	2.06411	1.98507	3.19285	2.72487	3.07844	2.72487	2.95569	2.43754	3.23206	1.98981	2.26096	2.39429	2.25251	2.33967	2.46907	2.23125	3.22622	2.59081	2.50138	3.61024	2.99913	3.42642	2.93971	399	0.035621	1	7	10	7	Cfl2	Cofilin-2	IPI00266188	IPI00266188	P45591	>IPI:IPI00266188.6|SWISS-PROT:P45591|TREMBL:Q3UHW9|ENSEMBL:ENSMUSP00000077262|REFSEQ:NP_031714 Tax_Id=10090 Gene_Symbol=Cfl2 Cofilin-2	-1.18017	0.730014	-0.578507	-0.522214	-0.0196327	1.57051	Cluster E (189)
1.87098	1.83264	2.20473	2.35888	2.28964	2.16722	1.72473	1.7805	2.14772	2.2245	1.75898	2.00437	2.54155	2.39854	2.47451	2.18632	2.15722	2.67051	2.68774	2.20712	2.00172	2.01658	1.71931	2.1277	400	0.0360502	1	7	7	7	Hadh	Hydroxyacyl-coenzyme A dehydrogenase, mitochondrial	IPI00121105	IPI00121105	Q61425	>IPI:IPI00121105.2|SWISS-PROT:Q61425|ENSEMBL:ENSMUSP00000029610|REFSEQ:NP_032238|VEGA:OTTMUSP00000036612 Tax_Id=10090 Gene_Symbol=Hadh Hydroxyacyl-coenzyme A dehydrogenase, mitochondrial	-0.576291	-0.918092	-0.357718	1.28746	1.25187	-0.687234	Cluster D (118)
3.08356	3.59648	3.35065	3.87087	2.67208	2.31857	2.46354	2.40523	3.00111	3.32347	2.77024	2.91962	3.2	3.18431	2.94933	2.92594	3.15437	2.46822	2.61643	3.15637	2.73351	2.76373	3.57923	2.57579	401	0.00449205	1	8	12	6	Gna11	Guanine nucleotide-binding protein subunit alpha-11	IPI00121387	IPI00121387	P21278	>IPI:IPI00121387.1|SWISS-PROT:P21278|TREMBL:Q3UPA1;Q91X95|ENSEMBL:ENSMUSP00000043190|REFSEQ:NP_034431|VEGA:OTTMUSP00000039227 Tax_Id=10090 Gene_Symbol=Gna11 Guanine nucleotide-binding protein subunit alpha-11	1.50208	-1.511	0.149443	0.443919	-0.104534	-0.479901	Cluster D (118)
0.129862	0.182685	0.184291	0.200156	0.183807	0.216521	0.218441	0.318127	0.224065	0.2459	0.211171	0.189516	0.219549	0.217998	0.229563	0.215554	0.261329	0.295867	0.271946	0.227842	0.189412	0.150855	0.171636	0.19223	402	0.00455135	1	6	6	6	Rpl18	60S ribosomal protein L18	IPI00555113	IPI00555113	P35980	>IPI:IPI00555113.2|SWISS-PROT:P35980|TREMBL:Q0QEW9;Q58EW0;Q642K1|ENSEMBL:ENSMUSP00000072320;ENSMUSP00000103365|REFSEQ:NP_033103|VEGA:OTTMUSP00000026911 Tax_Id=10090 Gene_Symbol=Rpl18 60S ribosomal protein L18	-1.01825	0.172447	0.173853	0.213986	1.59875	-1.14079	Cluster C (14)
1.82983	1.99728	2.39074	1.56199	2.16118	1.86933	1.92223	2.06237	1.76847	1.69213	1.48135	1.62114	1.47682	1.25455	0.920133	1.29064	1.79176	2.23125	1.35256	2.33667	1.67316	1.90971	1.77001	1.68523	403	0.00337933	1	5	5	5	Clpp	Putative ATP-dependent Clp protease proteolytic subunit, mitochondrial	IPI00133270	IPI00133270	O88696	>IPI:IPI00133270.1|SWISS-PROT:O88696|TREMBL:Q3UGW4;Q8CF81|ENSEMBL:ENSMUSP00000002735|REFSEQ:NP_059089 Tax_Id=10090 Gene_Symbol=Clpp Putative ATP-dependent Clp protease proteolytic subunit, mitochondrial	0.551119	0.788475	-0.28616	-1.8248	0.813054	-0.0416893	Cluster E (189)
0.430478	0.542035	0.561545	0.803794	0.460384	0.536653	0.444504	0.59891	0.510803	0.35713	0.354912	0.381636	0.696573	0.584454	0.489069	0.563857	0.660502	0.57971	0.4638	0.57435	0.519238	0.359738	0.459939	0.497265	404	0.0386965	1	5	5	5	Gtpbp1	GTP-binding protein 1	IPI00761677	IPI00761677	O08582	>IPI:IPI00761677.1|SWISS-PROT:O08582|ENSEMBL:ENSMUSP00000043575|REFSEQ:NP_038846 Tax_Id=10090 Gene_Symbol=Gtpbp1 GTP-binding protein 1	0.555779	-0.0605605	-1.81804	0.790529	0.820928	-0.288636	Cluster D (118)
0.33151	0.505204	0.525624	0.577767	0.328591	0.355859	0.293376	0.361755	0.294395	0.37508	0.411286	0.312989	0.548817	0.66291	0.342513	0.50656	0.285518	0.436719	0.213224	0.402123	0.389499	0.313735	0.359699	0.178199	405	0.0477799	1	5	5	5	Hebp1	Heme-binding protein 1	IPI00135085	IPI00135085	Q9R257	>IPI:IPI00135085.4|SWISS-PROT:Q9R257|ENSEMBL:ENSMUSP00000042232|REFSEQ:NP_038574|VEGA:OTTMUSP00000028719 Tax_Id=10090 Gene_Symbol=Hebp1 Heme-binding protein 1	1.2378	-0.616642	-0.607693	1.34149	-0.657981	-0.696976	Cluster D (118)
4.42048	4.6516	6.05914	7.0922	5.14218	5.42653	5.02513	6.33112	3.85416	3.76407	5.42977	3.75291	11.1586	7.24113	6.7236	7.08065	5.96837	4.89069	6.76361	5.59065	5.39113	3.20164	5.95664	4.54876	406	0.00603419	1	4	4	4	Mpc2; Brp44	Brain protein 44	IPI00131896	IPI00131896	Q9D023	>IPI:IPI00131896.1|SWISS-PROT:Q9D023|ENSEMBL:ENSMUSP00000027853|REFSEQ:NP_081706|VEGA:OTTMUSP00000025749 Tax_Id=10090 Gene_Symbol=Brp44 Brain protein 44	0.0186877	-0.00561659	-1.59518	1.47276	0.42886	-0.319502	Cluster B (43)
1.72348	2.30824	1.82555	2.33252	2.20148	2.62722	2.319	2.1169	2.2307	2.6976	2.56437	2.29848	2.78211	2.47924	2.41996	3.06288	2.30979	1.42572	1.66825	2.04449	2.53659	2.17836	2.1378	2.43914	407	0.0114059	1	4	4	4	Mtpn	Myotrophin	IPI00228583	IPI00228583	P62774	>IPI:IPI00228583.5|SWISS-PROT:P62774|ENSEMBL:ENSMUSP00000031866|REFSEQ:NP_032124|VEGA:OTTMUSP00000028722 Tax_Id=10090 Gene_Symbol=Mtpn Myotrophin	-0.696306	0.0740672	0.650923	1.282	-1.54515	0.234466	Cluster A (25)
1.63926	2.37699	2.22519	1.88108	1.74663	2.02253	1.87007	1.79282	1.94624	1.86202	1.94553	1.85867	2.88717	2.33661	2.04859	2.57467	1.90505	1.66486	1.58283	2.09472	1.83793	1.36346	2.0622	2.03488	408	0.0381928	1	4	4	4	Sh3bgrl	SH3 domain-binding glutamic acid-rich-like protein	IPI00122265	IPI00122265	Q9JJU8	>IPI:IPI00122265.1|SWISS-PROT:Q9JJU8|TREMBL:Q3U9A8|ENSEMBL:ENSMUSP00000033598|REFSEQ:NP_064373|VEGA:OTTMUSP00000019899 Tax_Id=10090 Gene_Symbol=Sh3bgrl SH3 domain-binding glutamic acid-rich-like protein	0.284759	-0.678266	-0.342257	1.85884	-0.919163	-0.203913	Cluster D (118)
3.29576	2.46981	3.11876	2.61766	2.84965	3.34952	3.14436	2.95055	NaN	2.50759	NaN	2.41453	NaN	1.96194	NaN	2.26219	NaN	3.10039	NaN	4.06537	3.60815	NaN	3.43501	3.33411	409	0.00214605	1	3	3	3	Capn5	Calpain-5	IPI00114962	IPI00114962	O08688	>IPI:IPI00114962.1|SWISS-PROT:O08688|TREMBL:Q3TDS7;Q3TPL4;Q3U2P3;Q3UTF3|ENSEMBL:ENSMUSP00000048183;ENSMUSP00000102729|REFSEQ:NP_031628|VEGA:OTTMUSP00000025702;OTTMUSP00000025703 Tax_Id=10090 Gene_Symbol=Capn5 Calpain-5	-0.00922872	0.310209	-0.755846	-1.5316	1.07565	0.910806	Cluster E (189)
0.391252	0.501404	0.438924	0.42398	0.474654	0.481835	0.471364	0.447307	0.361925	0.38625	0.279986	0.270658	0.590458	0.465181	0.425405	0.423693	0.429019	0.483606	0.458505	0.403242	0.311546	0.280175	0.414903	0.422565	410	0.00336408	1	3	3	3	Emb	Embigin	IPI00129968	IPI00129968	P21995	>IPI:IPI00129968.2|SWISS-PROT:P21995|TREMBL:Q3TI59;Q3TSZ8;Q3UFK0|ENSEMBL:ENSMUSP00000022242|REFSEQ:NP_034460|VEGA:OTTMUSP00000016379 Tax_Id=10090 Gene_Symbol=Emb Embigin	0.365619	0.967725	-1.62119	0.566503	0.5469	-0.825554	Cluster D (118)
2.43167	3.6507	4.95737	NaN	3.98581	5.08673	4.59052	5.37837	4.41112	3.68066	3.12999	2.58278	7.52502	6.29445	NaN	5.29829	4.6365	4.19358	4.84027	3.48809	3.68324	2.84269	3.90717	4.78469	411	0.0169422	1	3	3	3	6720456B07Rik;Brk1	Probable protein BRICK1	IPI00127176	IPI00127176	Q91VR8	>IPI:IPI00127176.3|SWISS-PROT:Q91VR8|ENSEMBL:ENSMUSP00000041644|REFSEQ:NP_598698 Tax_Id=10090 Gene_Symbol=6720456B07Rik Probable protein BRICK1	-0.718802	0.515789	-1.0396	1.67975	0.112657	-0.549796	Cluster B (43)
0.824402	1.19499	0.987557	0.74985	1.35737	1.44338	1.50143	1.38771	1.42351	1.34438	1.13591	1.42723	1.39747	1.1498	1.30615	1.40594	1.10334	0.819874	1.27737	1.58484	1.38221	1.13326	1.52474	1.23241	412	0.0190809	1	3	3	3	Atp6v1g1	V-type proton ATPase subunit G 1	IPI00133163	IPI00133163	Q9CR51	>IPI:IPI00133163.3|SWISS-PROT:Q9CR51|TREMBL:Q3U7E0;Q5HZY7|ENSEMBL:ENSMUSP00000048770|REFSEQ:NP_077135|VEGA:OTTMUSP00000000360 Tax_Id=10090 Gene_Symbol=Atp6v1g1 V-type proton ATPase subunit G 1	-1.90113	0.766628	0.631534	0.491342	-0.274977	0.286599	Cluster E (189)
1.46413	NaN	1.79144	1.57193	NaN	2.12798	1.74207	NaN	NaN	2.2625	NaN	NaN	1.6854	1.64739	1.84829	1.89279	2.33973	NaN	NaN	2.11417	1.82842	NaN	1.97484	2.12947	413	0.0234402	1	3	3	3	Prkra	Interferon-inducible double stranded RNA-dependent protein kinase activator A	IPI00471256	IPI00471256	Q9WTX2	>IPI:IPI00471256.2|SWISS-PROT:Q9WTX2|TREMBL:A2ATI5|ENSEMBL:ENSMUSP00000002808|REFSEQ:NP_036001|VEGA:OTTMUSP00000014121 Tax_Id=10090 Gene_Symbol=Prkra Interferon-inducible double stranded RNA-dependent protein kinase activator A	-1.51399	-0.0494976	1.11554	-0.677626	0.991916	0.133658	Cluster E (189)
0.385639	0.466592	0.37919	0.302288	0.417031	0.373762	0.354108	0.447828	0.433238	0.569314	0.343772	0.395101	0.61121	0.512321	0.556917	0.550479	0.410593	0.46421	0.470522	0.436738	0.407083	0.322674	0.461233	0.53135	414	0.036799	1	3	44	3	Pkm; Pk3; Pkm2; Pykm	Isoform M2 of Pyruvate kinase isozymes M1/M2	IPI00407130	IPI00407130	P52480-1	>IPI:IPI00407130.4|SWISS-PROT:P52480-1|ENSEMBL:ENSMUSP00000034834|REFSEQ:NP_035229 Tax_Id=10090 Gene_Symbol=Pkm2 Isoform M2 of Pyruvate kinase isozymes M1/M2	-0.966678	-0.725969	-0.372876	1.82443	0.265234	-0.0241378	Cluster B (43)
2.2042	2.32704	3.29164	2.51004	3.07333	3.27654	3.1026	3.45781	3.1504	3.57679	3.53344	3.06288	3.15219	2.90343	2.97186	2.66468	3.6152	3.9093	3.67471	3.30907	3.00978	3.63134	3.11672	2.49116	415	0.0065551	1	2	2	2	Mtatp8; Atp8; mt-Atp8	ATP synthase protein 8	IPI00116896	IPI00116896	P03930	>IPI:IPI00116896.1|SWISS-PROT:P03930|TREMBL:A3R404;Q7JCZ0|ENSEMBL:ENSMUSP00000080995|REFSEQ:NP_904332 Tax_Id=10090 Gene_Symbol=mt-Atp8 ATP synthase protein 8	-1.72598	0.26332	0.589189	-0.325249	1.22396	-0.0252404	Cluster E (189)
0.278311	0.374406	0.377188	0.341297	0.226871	0.285372	0.241173	0.405252	0.308718	0.274409	0.27571	0.299285	0.348858	NaN	0.453206	0.498057	0.385431	0.433388	0.394213	0.321989	0.259195	0.164109	0.268601	0.296665	416	0.00733142	1	2	2	2	Sf3b5	Splicing factor 3B subunit 5	IPI00311948	IPI00311948	Q923D4	>IPI:IPI00311948.3|SWISS-PROT:Q923D4|TREMBL:Q8CEW9|ENSEMBL:ENSMUSP00000100771|REFSEQ:NP_780311 Tax_Id=10090 Gene_Symbol=Sf3b5 Splicing factor 3B subunit 5	0.373637	-0.992183	-0.591705	1.42121	0.755846	-0.966805	Cluster D (118)
0.882379	1.07495	1.17314	0.899038	0.767342	0.921489	0.803084	1.1928	1.29104	1.82392	1.64943	1.33025	1.423	0.756315	0.69847	1.03129	0.947418	0.797448	0.441384	0.821895	0.748111	0.979144	0.956938	1.07674	417	0.010606	1	2	2	2	Marcksl1	MARCKS-related protein	IPI00281011	IPI00281011	P28667	>IPI:IPI00281011.7|SWISS-PROT:P28667|TREMBL:B2KGE6|ENSEMBL:ENSMUSP00000055637|REFSEQ:NP_034937|VEGA:OTTMUSP00000010174;OTTMUSP00000042918 Tax_Id=10090 Gene_Symbol=Marcksl1 MARCKS-related protein	0.0309501	-0.584554	1.92187	-0.463314	-0.864565	-0.0403846	Cluster E (189)
0.64189	0.630636	0.805023	0.772738	0.472456	0.567698	0.552029	0.563031	0.478469	0.606281	0.453515	0.472813	0.913075	0.625665	0.453268	0.594248	0.473619	0.522139	0.394042	0.532198	0.42633	0.301559	0.618774	0.466222	418	0.0262763	1	2	2	2	Aacs	Acetoacetyl-CoA synthetase	IPI00135189	IPI00135189	Q9D2R0	>IPI:IPI00135189.3|SWISS-PROT:Q9D2R0|TREMBL:Q8K3J7|ENSEMBL:ENSMUSP00000031445|REFSEQ:NP_084486|VEGA:OTTMUSP00000027664 Tax_Id=10090 Gene_Symbol=Aacs Acetoacetyl-CoA synthetase	1.53733	0.16914	-0.760638	0.693607	-0.499992	-1.13945	Cluster D (118)
0.473037	NaN	1.0209	0.700869	0.517438	0.694493	NaN	0.648887	0.591646	0.670376	0.564048	0.647375	1.06483	0.943841	0.87943	0.6595	0.841255	0.626253	0.591296	0.696767	0.543419	0.45403	0.557818	0.588097	419	0.0470108	1	2	2	2	Fam195b	Protein FAM195B	IPI00114944	IPI00114944	Q3UGS4	>IPI:IPI00114944.3|SWISS-PROT:Q3UGS4|ENSEMBL:ENSMUSP00000034913;ENSMUSP00000074544|REFSEQ:NP_001028403|VEGA:OTTMUSP00000004663 Tax_Id=10090 Gene_Symbol=Fam195b Protein FAM195B	0.236783	-0.21986	-0.50039	1.79105	-0.114125	-1.19345	Cluster D (118)
3.84084	3.92019	4.57164	2.17874	7.24796	6.27786	6.09236	4.06752	3.332	2.60105	3.23583	3.2477	1.91117	4.24358	4.30608	2.92406	4.10357	3.93949	3.04173	4.48069	4.89596	4.0122	4.23263	4.79019	420	0.0171958	1	30	30	1	Cadps	Isoform 2 of Calcium-dependent secretion activator 1	IPI00330163	IPI00330163	Q80TJ1-2	>IPI:IPI00330163.4|SWISS-PROT:Q80TJ1-2|ENSEMBL:ENSMUSP00000064706|REFSEQ:NP_036191 Tax_Id=10090 Gene_Symbol=Cadps Isoform 2 of Calcium-dependent secretion activator 1	-0.273793	1.77403	-1.06371	-0.698736	-0.11765	0.379861	Cluster E (189)
1.60555	1.70518	1.62393	1.48533	1.47215	1.36054	1.15772	1.43162	1.4493	1.50092	1.26704	1.35391	1.2521	1.50365	1.64349	1.28951	1.37855	1.39287	1.54899	1.29924	1.18533	1.02053	1.36416	1.28513	421	0.0237728	1	7	7	1	Rap1a	Ras-related protein Rap-1A	IPI00138406	IPI00138406	P62835	>IPI:IPI00138406.1|SWISS-PROT:P62835|TREMBL:C5H0E8;C5H0E9;Q3U7U8;Q3V3W9|ENSEMBL:ENSMUSP00000088174|REFSEQ:NP_663516 Tax_Id=10090 Gene_Symbol=Rap1a Ras-related protein Rap-1A	1.67566	-0.0335775	0.00971529	-0.0601713	-0.117327	-1.4743	Cluster D (118)
