# Supplementary material for: The Proteomic Landscape of the Suprachiasmatic Nucleus Clock Reveals Large-Scale Coordination of Key Biological Processes
Source: PLoS Genet. 2014 Oct 16;10(10):e1004695. doi: 10.1371/journal.pgen.1004695 (PMC4199512; doi:10.1371/journal.pgen.1004695)
Supplement: Table S6 — The circadian proteome of the murine SCN. Within the time-of-day proteome, a total of 48 proteins were considered to be circadian (24-h rhythmic) based on a JTK p-value cutoff of 0.05. Column AL shows the p-value (ADJ.P). Columns AM, AN and AO indicate the period (PER), optimal phase (LAG), and amplitude (AMP) estimates, respectively, for each protein according to JTK_CYCLE algorithm analysis. (XLSX) [file pgen.1004695.s010.xlsx]

## Sheet: Sheet1
Ratio L/H normalized CT2_Mouse#1	Ratio L/H normalized CT2_Mouse#2	Ratio L/H normalized CT2_Mouse#3	Ratio L/H normalized CT2_Mouse#4	Ratio L/H normalized CT6_Mouse#1	Ratio L/H normalized CT6_Mouse#2	Ratio L/H normalized CT6_Mouse#3	Ratio L/H normalized CT6_Mouse#4	Ratio L/H normalized CT10_Mouse#1	Ratio L/H normalized CT10_Mouse#2	Ratio L/H normalized CT10_Mouse#3	Ratio L/H normalized CT10_Mouse#4	Ratio L/H normalized CT14_Mouse#1	Ratio L/H normalized CT14_Mouse#2	Ratio L/H normalized CT14_Mouse#3	Ratio L/H normalized CT14_Mouse#4	Ratio L/H normalized CT18_Mouse#1	Ratio L/H normalized CT18_Mouse#2	Ratio L/H normalized CT18_Mouse#3	Ratio L/H normalized CT18_Mouse#4	Ratio L/H normalized CT22_Mouse#1	Ratio L/H normalized CT22_Mouse#2	Ratio L/H normalized CT22_Mouse#3	Ratio L/H normalized CT22_Mouse#4	order	ANOVA value	Proteins	Razor + unique peptides	Peptides	Unique peptides	Gene names	Protein names	Majority protein IDs	Protein IDs	Uniprot numbers	Fasta headers	final cluster	ADJ.P	PER	LAG	AMP
4.83933	4.08814	6.30795	8.49618	9.77135	6.74491	7.51089	7.14133	5.32964	5.52914	4.75715	6.60197	1.88374	3.78917	3.27976	2.6743	4.01091	4.24719	4.04416	12.9895	8.89284	12.0935	9.69274	8.3703	2	0.000867916	6	13;13;12;12;8;7	13	9	Sh3gl2	SH3-domain GRB2-like 2	IPI00648567;IPI00331110;IPI00648859;IPI00875665;IPI00649078;IPI00885527	IPI00648567;IPI00331110;IPI00648859;IPI00875665;IPI00649078;IPI00885527	A2ALV3	>IPI:IPI00648567.1|TREMBL:A2ALV3|ENSEMBL:ENSMUSP00000102806|VEGA:OTTMUSP00000008292 Tax_Id=10090 Gene_Symbol=Sh3gl2 SH3-domain GRB2-like 2;>IPI:IPI00331110.3|SWISS-PROT:Q62420|ENSEMBL:ENSMUSP00000030212|REFSEQ:NP_062408|VEGA:OTTMUSP00000008291 Tax_Id=10090	Cluster E (189)	0.0254495	24	2	2.50719
0.216198	0.348056	0.341728	NaN	2.6824	2.35045	1.39218	1.75217	1.72801	2.11658	2.67716	2.1926	0.451957	0.261158	0.208364	0.233133	NaN	0.600384	0.79466	NaN	0.277963	0.192756	0.31141	2.56088	12	0.000308371	5	4;1;1;1;1	7	4	Sec23b	Protein transport protein Sec23B	IPI00317604	IPI00317604;IPI00654289;IPI00756981;IPI00752742;IPI00750843	Q9D662	>IPI:IPI00317604.1|SWISS-PROT:Q9D662|TREMBL:Q3TAW4;Q3TIS3;Q3TYS4;Q3UKB4;Q8CDS4|ENSEMBL:ENSMUSP00000028916|REFSEQ:NP_062761|VEGA:OTTMUSP00000004231 Tax_Id=10090 Gene_Symbol=Sec23b Protein transport protein Sec23B	Cluster E (189)	0.0302461	24	8	0.253568
4.22529	3.42642	2.74695	3.29565	5.2521	3.48772	5.07821	4.86003	4.28064	3.78716	2.91435	4.24646	2.90082	3.42454	3.03049	4.86216	5.53833	5.41917	5.92242	7.36269	6.56211	9.03751	13.9503	8.21018	25	1.86094e-05	7	12;11;8;7;4;3;2	12	10	Sirpa	tyrosine-protein phosphatase non-receptor type substrate 1 isoform	IPI00876489;IPI00775779;IPI00221791;IPI00129158	IPI00876489;IPI00775779;IPI00221791;IPI00129158;IPI00221792;IPI00756790;IPI00462152	Q2M4I8;Q6P6I8	>IPI:IPI00876489.1|TREMBL:Q2M4I8;Q6P6I8|ENSEMBL:ENSMUSP00000099491;ENSMUSP00000099492|REFSEQ:NP_001171117;NP_031573|VEGA:OTTMUSP00000016520;OTTMUSP00000016522 Tax_Id=10090 Gene_Symbol=Sirpa tyrosine-protein phosphatase non-receptor type substrate 1 isoform	Cluster E (189)	0.021337	24	22	1.28474
5.27899	2.67058	5.34331	3.45877	3.0755	5.34645	2.24281	1.7575	0.0352224	0.616827	0.01067	NaN	1.57513	2.759	4.97265	2.13083	3.05577	1.66176	2.45749	2.82056	2.23689	2.20877	4.87543	4.86145	27	4.23796e-05	7	10;7;7;5;4;4;1	10	10	Dclk1	Isoform 1 of Serine/threonine-protein kinase DCLK1	IPI00468380;IPI00474418;IPI00881493;IPI00119762	IPI00468380;IPI00474418;IPI00881493;IPI00119762;IPI00856810;IPI00761729;IPI00877290	Q9JLM8-1	>IPI:IPI00468380.4|SWISS-PROT:Q9JLM8-1|TREMBL:A3KN70;Q8CCN4;Q8CHG1|ENSEMBL:ENSMUSP00000050034|REFSEQ:NP_064362 Tax_Id=10090 Gene_Symbol=Dclk1 Isoform 1 of Serine/threonine-protein kinase DCLK1;>IPI:IPI00474418.1|TREMBL:Q1EDH1;Q8BQN2|ENSEMBL:ENSMUSP00000070	Cluster D (118)	0.0302461	24	24	0.654074
2.53865	3.03582	4.4825	5.14007	1.71356	1.65533	1.47682	2.00517	1.4076	1.17538	NaN	1.37548	3.77159	3.27493	3.2079	4.16545	4.84614	2.15671	1.67017	4.09266	3.57232	3.06617	3.43242	3.28893	35	0.000236918	1	9	9	9	Hsdl1	Inactive hydroxysteroid dehydrogenase-like protein 1	IPI00225301	IPI00225301	Q8BTX9	>IPI:IPI00225301.1|SWISS-PROT:Q8BTX9|ENSEMBL:ENSMUSP00000044371|REFSEQ:NP_780394 Tax_Id=10090 Gene_Symbol=Hsdl1 Inactive hydroxysteroid dehydrogenase-like protein 1	Cluster D (118)	0.00558613	24	22	1.10521
6.02591	7.46436	10.9132	7.41509	45.5955	31.4189	14.7122	14.628	2.34165	2.97239	3.2329	3.51778	3.28785	3.33745	7.62834	10.5316	5.54293	9.87849	13.1869	5.92979	15.287	24.2777	30.54	14.941	37	1.13859e-05	1	6	6	6	Mobp	Isoform 1 of Myelin-associated oligodendrocyte basic protein	IPI00135106	IPI00135106	Q9D2P8-1	>IPI:IPI00135106.2|SWISS-PROT:Q9D2P8-1|ENSEMBL:ENSMUSP00000071084|REFSEQ:NP_001034454 Tax_Id=10090 Gene_Symbol=Mobp Isoform 1 of Myelin-associated oligodendrocyte basic protein	Cluster E (189)	0.0122987	24	24	2.32278
NaN	1.87733	1.25095	0.655953	12.044	7.97703	8.84486	5.98946	NaN	4.63027	7.34322	8.08146	1.13583	1.1932	NaN	1.94852	NaN	12.8823	NaN	NaN	8.89838	NaN	NaN	NaN	39	7.88239e-05	1	5	5	5	Ndufa2	NADH dehydrogenase [ubiquinone] 1 alpha subcomplex subunit 2	IPI00315302	IPI00315302	Q9CQ75	>IPI:IPI00315302.5|SWISS-PROT:Q9CQ75|ENSEMBL:ENSMUSP00000014438|REFSEQ:NP_035015 Tax_Id=10090 Gene_Symbol=Ndufa2 NADH dehydrogenase [ubiquinone] 1 alpha subcomplex subunit 2	Cluster E (189)	0.0422761	24	8	1.72831
13.4599	4.12422	2.32699	2.97592	7.70832	5.84693	4.48893	3.78472	0.940557	1.14317	1.65629	1.08579	1.77547	1.55766	1.5207	3.08794	2.89168	5.90633	7.65345	2.87662	5.02109	4.03568	6.40205	2.32959	41	0.00119373	1	5	32	5	Tuba4a	Tubulin alpha-4A chain	IPI00117350	IPI00117350	P68368	>IPI:IPI00117350.1|SWISS-PROT:P68368|ENSEMBL:ENSMUSP00000078429|REFSEQ:NP_033473 Tax_Id=10090 Gene_Symbol=Tuba4a Tubulin alpha-4A chain	Cluster E (189)	0.0178239	24	24	1.66078
NaN	NaN	NaN	NaN	0.631154	2.36496	0.573789	0.602337	0.717618	0.846167	NaN	0.686201	2.70937	4.41345	NaN	3.35008	1.34129	0.791828	0.543656	1.21935	0.582717	0.523889	0.657808	0.495148	46	0.00077693	3	11;9;3	11	11	AW551984	Putative uncharacterized protein	IPI00881765;IPI00460122	IPI00881765;IPI00460122;IPI00221591	Q8BGF0;Q8C1D4	>IPI:IPI00881765.1|TREMBL:Q8BGF0;Q8C1D4|ENSEMBL:ENSMUSP00000042582;ENSMUSP00000113212|REFSEQ:NP_848852|VEGA:OTTMUSP00000034209;OTTMUSP00000034211 Tax_Id=10090 Gene_Symbol=AW551984 Putative uncharacterized protein;>IPI:IPI00460122.1|TREMBL:D3Z5E6;Q6P8K4|ENS	Cluster D (118)	0.0050625	24	15	0.157331
0.569509	0.721553	0.471609	0.742225	0.541331	0.600998	0.484896	0.808146	0.525514	0.754205	0.731743	0.69667	1.77393	0.987069	0.951837	1.20918	0.908843	0.642756	0.522657	0.858369	0.49128	0.51406	0.53234	0.624493	48	0.00103523	2	3;2	6	3	Arf4	20 kDa protein	IPI00876029;IPI00331663	IPI00876029;IPI00331663	E9Q798	>IPI:IPI00876029.1|ENSEMBL:ENSMUSP00000107937 Tax_Id=10090 Gene_Symbol=Arf4 20 kDa protein;>IPI:IPI00331663.20|SWISS-PROT:P61750|TREMBL:Q14BR4;Q9DD04|ENSEMBL:ENSMUSP00000022429|REFSEQ:NP_031505 Tax_Id=10090 Gene_Symbol=Arf4 Putative uncharacterized protein	Cluster D (118)	0.0101574	24	14	0.161715
5.86545	3.3094	3.57117	3.8238	4.19745	3.63914	4.21408	2.84156	3.57871	4.27223	3.58166	2.55206	1.55198	1.68124	1.89498	3.21068	2.98775	3.65444	5.45613	3.91083	6.08235	4.66527	6.3674	5.30955	49	0.000403404	3	10;10;9	10	10	Glod4	Isoform 1 of Glyoxalase domain-containing protein 4	IPI00110721;IPI00112630;IPI00831130	IPI00110721;IPI00112630;IPI00831130	Q9CPV4-1	>IPI:IPI00110721.5|SWISS-PROT:Q9CPV4-1|ENSEMBL:ENSMUSP00000017430|REFSEQ:NP_080305|VEGA:OTTMUSP00000006532 Tax_Id=10090 Gene_Symbol=Glod4 Isoform 1 of Glyoxalase domain-containing protein 4;>IPI:IPI00112630.2|SWISS-PROT:Q9CPV4-3|TREMBL:Q7TMP4|ENSEMBL:ENSMU	Cluster E (189)	0.0178239	24	13	0.596374
5.45494	5.09347	5.80147	5.18699	6.36456	4.49681	5.01303	4.04334	4.21621	3.55467	4.09199	3.90503	4.17084	4.83699	7.01902	5.4227	4.57875	4.7221	4.79708	6.70466	6.44164	7.5643	8.01218	7.38225	54	0.000806215	14	47;47;47;45;17;7;3;3;3;3;2;2;1;1	47	47	Myo5a	Putative uncharacterized protein Myo5a	IPI00890268;IPI00928350;IPI00928007;IPI00118120	IPI00890268;IPI00928350;IPI00928007;IPI00118120;IPI00928395;IPI00776414;IPI00816932;IPI00410957;IPI00622850;IPI00875885;IPI00881560;IPI00928331;IPI00761673;IPI00881474	B8JK03;D3Z4J3	>IPI:IPI00890268.2|TREMBL:B8JK03;D3Z4J3|ENSEMBL:ENSMUSP00000109112;ENSMUSP00000117493|VEGA:OTTMUSP00000019176 Tax_Id=10090 Gene_Symbol=Myo5a Putative uncharacterized protein Myo5a;>IPI:IPI00928350.1|TREMBL:B8JK04|ENSEMBL:ENSMUSP00000109114;ENSMUSP000001148	Cluster B (43)	0.000441217	24	24	0.922562
0.898553	1.07432	NaN	NaN	NaN	NaN	NaN	NaN	NaN	NaN	NaN	NaN	2.18245	1.84734	1.66226	1.79733	1.56428	NaN	1.33431	1.28294	1.37448	1.37346	1.55113	1.2523	59	0.00048047	3	4;4;3	4	4	Coq9	Ubiquinone biosynthesis protein COQ9, mitochondrial	IPI00169862;IPI00885646;IPI00855012	IPI00169862;IPI00885646;IPI00855012	Q8K1Z0	>IPI:IPI00169862.1|SWISS-PROT:Q8K1Z0|ENSEMBL:ENSMUSP00000034234|REFSEQ:NP_080728|VEGA:OTTMUSP00000034087 Tax_Id=10090 Gene_Symbol=Coq9 Ubiquinone biosynthesis protein COQ9, mitochondrial;>IPI:IPI00885646.1|VEGA:OTTMUSP00000034088 Tax_Id=10090 Gene_Symbol=C	Cluster B (43)	0.00684614	24	18	1.18207
2.74529	2.06667	3.00264	3.01015	3.28106	3.48797	3.627	3.23792	4.52345	4.37025	4.19041	4.21017	3.40843	3.06363	4.20521	3.81141	4.09584	3.52411	3.3036	3.58346	3.74897	3.53607	3.72412	4.02998	63	0.000191128	2	8;1	8	8	Cox4i1	Cytochrome c oxidase subunit 4 isoform 1, mitochondrial	IPI00117978	IPI00117978;IPI00880392	P19783	>IPI:IPI00117978.1|SWISS-PROT:P19783|TREMBL:A2RSV8|ENSEMBL:ENSMUSP00000034276|REFSEQ:NP_034071 Tax_Id=10090 Gene_Symbol=Cox4i1 Cytochrome c oxidase subunit 4 isoform 1, mitochondrial	Cluster E (189)	0.049726	24	14	0.374979
1.53311	1.55567	1.58459	1.65226	1.72554	1.80649	1.63268	1.7656	2.30266	2.11815	1.99056	2.20187	1.72992	1.7496	1.5918	1.82189	1.83682	1.76364	1.52344	1.54849	1.64644	1.55516	1.72861	1.80044	67	2.95239e-05	2	4;2	4	4	Atp5d	ATP synthase subunit delta, mitochondrial	IPI00453777;IPI00831453	IPI00453777;IPI00831453	Q9D3D9	>IPI:IPI00453777.2|SWISS-PROT:Q9D3D9|TREMBL:Q4FK74;Q9D0J2;Q9DCZ0|ENSEMBL:ENSMUSP00000003156;ENSMUSP00000101006|REFSEQ:NP_079589|VEGA:OTTMUSP00000020609 Tax_Id=10090 Gene_Symbol=Atp5d ATP synthase subunit delta, mitochondrial;>IPI:IPI00831453.1|TREMBL:D3Z7S	Cluster E (189)	0.0178239	24	12	0.113208
4.10038	3.9692	4.00689	5.37895	4.38308	5.83805	5.90667	3.56176	5.10803	2.69106	3.60607	1.02517	4.17815	0.878735	1.40442	4.13942	4.57624	4.71965	3.47838	5.44159	5.39724	5.68602	6.21929	6.3484	91	0.0412299	2	8;8	9	8	Mpp2	Isoform 2 of MAGUK p55 subfamily member 2	IPI00756238;IPI00125147	IPI00756238;IPI00125147	Q9WV34-2	>IPI:IPI00756238.2|SWISS-PROT:Q9WV34-2|ENSEMBL:ENSMUSP00000097967|VEGA:OTTMUSP00000017504 Tax_Id=10090 Gene_Symbol=Mpp2 Isoform 2 of MAGUK p55 subfamily member 2;>IPI:IPI00125147.4|SWISS-PROT:Q9WV34-1|TREMBL:B1AQF9|ENSEMBL:ENSMUSP00000017458|REFSEQ:NP_0579	Cluster E (189)	0.0302461	24	24	0.787434
7.54034	4.67443	3.97078	4.81928	5.24164	4.61148	4.78354	3.53307	4.63177	3.9412	5.69217	5.50449	2.98766	3.42395	5.69023	4.64166	6.46245	4.97117	4.95982	9.07112	6.03755	8.4488	7.63942	10.6716	94	0.0118232	3	17;7;4	17	8	Glul	Glutamine synthetase	IPI00626790	IPI00626790;IPI00831244;IPI00830929	P15105	>IPI:IPI00626790.3|SWISS-PROT:P15105|ENSEMBL:ENSMUSP00000083375|REFSEQ:NP_032157|VEGA:OTTMUSP00000017702 Tax_Id=10090 Gene_Symbol=Glul Glutamine synthetase	Cluster E (189)	0.0302461	24	22	0.486277
0.120309	0.315666	0.581159	0.308823	0.304971	0.345375	0.263206	0.400048	0.491014	0.531463	0.927386	0.783269	0.524852	0.389272	0.338558	0.351099	0.415714	0.432657	0.296586	0.31028	0.291562	0.2189	0.23951	0.313716	96	0.01386	4	7;7;7;1	7	7	Rpl28;Rpl28-ps1		IPI00222547;IPI00473429;IPI00620288	IPI00222547;IPI00473429;IPI00620288;IPI00885498	P41105	>IPI:IPI00222547.6|SWISS-PROT:P41105|TREMBL:Q5M9J8;Q5M9N5|ENSEMBL:ENSMUSP00000032597;ENSMUSP00000104217|REFSEQ:NP_033107;XP_001478143;XP_001479100|VEGA:OTTMUSP00000026507;OTTMUSP00000026508 Tax_Id=10090 Gene_Symbol=Rpl28;Rpl28-ps1 60S ribosomal protein L28	Cluster F (32)	0.00295778	24	12	0.0555786
0.728067	1.22859	0.909174	NaN	1.1743	1.20661	1.36171	1.44047	1.29288	1.57394	1.43262	1.01995	1.89437	1.93521	1.90832	1.52043	1.51619	1.47647	0.938174	1.62874	1.1558	1.28848	1.45973	1.30651	108	0.00587482	2	6;5	6	6	Tomm40	Mitochondrial import receptor subunit TOM40 homolog	IPI00474157;IPI00875326	IPI00474157;IPI00875326	Q9QYA2	>IPI:IPI00474157.4|SWISS-PROT:Q9QYA2|TREMBL:Q3UQD0|ENSEMBL:ENSMUSP00000104090|REFSEQ:NP_001103218;NP_058567 Tax_Id=10090 Gene_Symbol=Tomm40 Mitochondrial import receptor subunit TOM40 homolog;>IPI:IPI00875326.1|TREMBL:D3YVW7|ENSEMBL:ENSMUSP00000032555 Tax_	Cluster B (43)	0.000260159	24	16	0.213688
1.96773	1.46744	2.97486	1.73001	NaN	0.87558	0.998303	2.74416	1.89649	2.10833	2.07181	1.58808	3.40646	2.73605	3.15637	3.01723	3.33756	1.57816	2.34351	2.31857	2.26968	2.39263	2.60105	2.07495	110	0.0356545	2	6;4	6	6	Mtx2	Metaxin-2	IPI00225254;IPI00874889	IPI00225254;IPI00874889	O88441	>IPI:IPI00225254.6|SWISS-PROT:O88441|TREMBL:A2AT31;Q8C454|ENSEMBL:ENSMUSP00000028511|REFSEQ:NP_058084|VEGA:OTTMUSP00000017897 Tax_Id=10090 Gene_Symbol=Mtx2 Metaxin-2;>IPI:IPI00874889.1|TREMBL:Q2M4G1;Q3TI19;Q3TI40|ENSEMBL:ENSMUSP00000107605 Tax_Id=10090 Gen	Cluster A (25)	0.00835585	24	18	0.498227
6.18735	3.63306	3.98692	7.78513	6.39714	6.29644	4.02123	5.6205	3.5402	4.14267	3.24359	4.44405	2.89394	3.36089	5.88651	7.22909	3.81461	9.64878	4.87377	9.49127	11.2672	13.4577	8.15793	6.94879	113	0.0215269	2	5;5	5	5	Sh3gl3	Endophilin-A3	IPI00312771;IPI00890113	IPI00312771;IPI00890113	Q62421	>IPI:IPI00312771.7|SWISS-PROT:Q62421|ENSEMBL:ENSMUSP00000032874|REFSEQ:NP_059096 Tax_Id=10090 Gene_Symbol=Sh3gl3 Endophilin-A3;>IPI:IPI00890113.2|TREMBL:Q497N4;Q9CZV7|ENSEMBL:ENSMUSP00000112003 Tax_Id=10090 Gene_Symbol=Sh3gl3 Sh3gl3 protein	Cluster B (43)	0.0178239	24	22	2.06496
0.476599	0.802504	0.526676	0.674218	0.504999	0.3475	0.38959	0.361664	0.449297	0.608532	0.507099	0.554785	1.37525	0.96432	0.658371	0.966557	0.364445	0.76646	0.923446	0.532538	0.505561	0.617627	0.722022	0.52086	126	0.00458822	2	3;2	3	3	Pmpca	Mitochondrial-processing peptidase subunit alpha	IPI00120199;IPI00750433	IPI00120199;IPI00750433	Q9DC61	>IPI:IPI00120199.1|SWISS-PROT:Q9DC61|TREMBL:A2AIW8;Q3TTM6;Q3TY06;Q3UDE0;Q8BK51|ENSEMBL:ENSMUSP00000075762|REFSEQ:NP_775272|VEGA:OTTMUSP00000013720 Tax_Id=10090 Gene_Symbol=Pmpca Mitochondrial-processing peptidase subunit alpha;>IPI:IPI00750433.1|TREMBL:A2A	Cluster A (25)	0.0302461	24	18	0.0997021
12.2237	7.64	5.89345	8.45523	9.10167	7.20046	9.15164	6.61419	8.68583	5.86613	4.66505	8.52951	3.65631	4.67377	4.88329	5.34102	8.75964	6.18391	21.5508	9.13493	8.87548	15.8263	9.90884	13.6049	130	0.00854873	5	20;7;3;1;1	20	3	Beta-globin;Hbbt1		IPI00831055	IPI00831055;IPI00316491;IPI00855108;IPI00555131;IPI00751307	A8DUK7	>IPI:IPI00831055.2|TREMBL:A8DUK7|ENSEMBL:ENSMUSP00000115607|VEGA:OTTMUSP00000020531 Tax_Id=10090 Gene_Symbol=- Beta-globin	Cluster E (189)	0.0122987	24	24	1.91506
NaN	0.957488	NaN	0.594212	3.35199	3.14961	1.84094	1.37624	2.57619	5.35332	2.59909	2.93401	1.1617	2.68738	2.03335	3.72689	1.62731	2.55931	NaN	1.14145	1.01388	1.20353	0.491111	0.229316	142	0.00291394	2	17;2	17	15	Acsbg1	Long-chain-fatty-acid--CoA ligase ACSBG1	IPI00453834	IPI00453834;IPI00886285	Q99PU5	>IPI:IPI00453834.2|SWISS-PROT:Q99PU5|ENSEMBL:ENSMUSP00000034822|REFSEQ:NP_444408|VEGA:OTTMUSP00000039208 Tax_Id=10090 Gene_Symbol=Acsbg1 Long-chain-fatty-acid--CoA ligase ACSBG1	Cluster C (14)	0.000569792	24	12	1.47439
2.16338	2.35018	2.52793	2.6651	NaN	4.48692	2.98187	NaN	NaN	NaN	NaN	1.91351	NaN	NaN	NaN	9.48857	4.27004	3.39743	NaN	2.23714	6.68404	2.8701	5.0875	5.43124	147	0.0452432	4	13;13;1;1	13	13	Sbf1	myotubularin-related protein 5 isoform 1	IPI00752390;IPI00875821	IPI00752390;IPI00875821;IPI00944186;IPI00918644	B2RXX4	>IPI:IPI00752390.4|TREMBL:B2RXX4|ENSEMBL:ENSMUSP00000080149;ENSMUSP00000118107|REFSEQ:NP_001164032|VEGA:OTTMUSP00000043337 Tax_Id=10090 Gene_Symbol=Sbf1 myotubularin-related protein 5 isoform 1;>IPI:IPI00875821.1|SWISS-PROT:Q6ZPE2|TREMBL:B2RXQ1;B7ZWK2;D3Z1	Cluster B (43)	0.0233933	24	23	2.17796
5.16716	3.93794	4.80631	NaN	0.444425	1.59543	2.71976	2.09916	0.964506	0.839349	2.99832	4.15403	2.64347	2.66631	3.71816	2.81714	4.25062	2.96551	7.4366	4.56559	7.77303	7.29235	3.38478	8.48464	152	0.00728618	3	12;12;4	12	12	Wdr47	WD repeat-containing protein 47	IPI00330193;IPI00890345	IPI00330193;IPI00890345;IPI00648495	Q8CGF6	>IPI:IPI00330193.3|SWISS-PROT:Q8CGF6 Tax_Id=10090 Gene_Symbol=Wdr47 WD repeat-containing protein 47;>IPI:IPI00890345.1|TREMBL:A2AGC7;Q8C8E3;Q8CEH9|ENSEMBL:ENSMUSP00000057482|REFSEQ:NP_852065|VEGA:OTTMUSP00000007713 Tax_Id=10090 Gene_Symbol=Wdr47 WD repeat-	Cluster D (118)	0.001893	24	22	1.52127
6.96427	6.53125	4.70898	3.48651	6.13949	6.01215	5.25376	4.04793	3.93639	3.82263	3.66973	4.91328	4.58253	5.23917	8.22233	8.09258	4.07764	5.01555	5.30588	7.10126	7.49625	7.80275	8.48536	10.3087	160	0.00759236	1	18	18	18	Ndufa10	NADH dehydrogenase [ubiquinone] 1 alpha subcomplex subunit 10, mitochondrial	IPI00116748	IPI00116748	Q99LC3	>IPI:IPI00116748.1|SWISS-PROT:Q99LC3|ENSEMBL:ENSMUSP00000027478|REFSEQ:NP_077159|VEGA:OTTMUSP00000024348 Tax_Id=10090 Gene_Symbol=Ndufa10 NADH dehydrogenase [ubiquinone] 1 alpha subcomplex subunit 10, mitochondrial	Cluster B (43)	0.0178239	24	22	0.752291
3.11769	3.83862	4.49378	5.18807	9.18274	5.7607	3.33244	2.33263	NaN	4.44444	NaN	1.96171	2.2777	1.73439	NaN	1.75534	5.54754	3.42759	2.39814	3.89848	10.2896	7.78089	6.49773	4.57854	162	0.0154133	1	15	15	15	Ptprn	Receptor-type tyrosine-protein phosphatase-like N	IPI00313306	IPI00313306	Q60673	>IPI:IPI00313306.5|SWISS-PROT:Q60673|TREMBL:A6MDD2;Q3UTI6;Q5DTQ3;Q64500;Q6NVE2;Q6P3E6;Q925J6;Q925J7;Q99PH5|ENSEMBL:ENSMUSP00000027404|REFSEQ:NP_033011 Tax_Id=10090 Gene_Symbol=Ptprn Receptor-type tyrosine-protein phosphatase-like N	Cluster E (189)	0.000569792	24	24	1.878
0.144484	NaN	NaN	NaN	NaN	NaN	NaN	NaN	NaN	NaN	0.272569	0.231011	0.427972	0.211175	0.120528	0.517974	0.448511	NaN	NaN	0.314961	NaN	0.0845595	0.102941	0.0847673	188	0.0352519	3	6;6;4	6	6	P4ha1	Putative uncharacterized protein	IPI00272381;IPI00399959;IPI00652514	IPI00272381;IPI00399959;IPI00652514	Q60715-1	>IPI:IPI00272381.5|SWISS-PROT:Q60715-1|TREMBL:Q3TN84;Q3UF16|ENSEMBL:ENSMUSP00000009789|REFSEQ:NP_035160|VEGA:OTTMUSP00000046787 Tax_Id=10090 Gene_Symbol=P4ha1 Putative uncharacterized protein;>IPI:IPI00399959.1|SWISS-PROT:Q60715-2|ENSEMBL:ENSMUSP0000010110	Cluster C (14)	0.0330333	24	16	0.0598212
0.823588	1.04797	1.88296	NaN	NaN	NaN	NaN	4.10931	1.36489	3.02783	1.91806	2.22816	9.33358	NaN	4.46209	6.32711	7.1664	6.08494	3.71361	1.79073	NaN	NaN	NaN	NaN	189	0.00453038	8	5;5;4;4;4;4;4;1	5	5	Itsn1	195 kDa protein	IPI00831223;IPI00129356;IPI00831310;IPI00222409;IPI00462032;IPI00831017;IPI00831697	IPI00831223;IPI00129356;IPI00831310;IPI00222409;IPI00462032;IPI00831017;IPI00831697;IPI00463606	E9Q0N0;E9Q3I5;Q8CGU5	>IPI:IPI00831223.1|ENSEMBL:ENSMUSP00000066361|VEGA:OTTMUSP00000023658 Tax_Id=10090 Gene_Symbol=Itsn1 195 kDa protein;>IPI:IPI00129356.1|SWISS-PROT:Q9Z0R4-1|TREMBL:Q6J1F0;Q8C4B5|ENSEMBL:ENSMUSP00000109635;ENSMUSP00000112274|REFSEQ:NP_034717|VEGA:OTTMUSP0000	Cluster B (43)	0.0278478	24	16	2.23135
0.736052	1.37105	1.22175	1.56683	1.08591	3.1346	1.09319	2.68392	1.72903	3.49748	3.04405	1.9489	1.8815	1.43655	1.11268	1.1447	1.29242	1.33046	0.86103	1.21899	1.68529	0.982511	0.845594	0.899038	209	0.0282509	2	14;5	14	11	Tagln3	Transgelin-3	IPI00128986	IPI00128986;IPI00458794	Q9R1Q8	>IPI:IPI00128986.1|SWISS-PROT:Q9R1Q8|TREMBL:Q9D6K2|ENSEMBL:ENSMUSP00000093762|REFSEQ:NP_062728|VEGA:OTTMUSP00000033266 Tax_Id=10090 Gene_Symbol=Tagln3 Transgelin-3	Cluster E (189)	0.021337	24	10	0.321097
6.0687	4.18445	3.44471	6.10202	6.46329	8.12942	5.80181	2.67201	4.40898	3.88048	4.04334	4.21567	2.01183	3.37861	5.64494	3.707	6.09162	4.44366	7.00182	6.4771	8.1666	8.32639	8.71611	8.46812	214	0.010017	1	13	13	1	Ndrg2	Isoform 2 of Protein NDRG2	IPI00759847	IPI00759847	Q9QYG0-2	>IPI:IPI00759847.1|SWISS-PROT:Q9QYG0-2|TREMBL:Q9CTJ5|ENSEMBL:ENSMUSP00000107259|REFSEQ:NP_001139431 Tax_Id=10090 Gene_Symbol=Ndrg2 Isoform 2 of Protein NDRG2	Cluster E (189)	0.0101574	24	23	1.83339
6.57419	5.07923	4.38231	5.21159	5.83874	3.27429	6.49815	3.69686	5.21594	4.11726	5.19373	6.43418	1.71356	2.4119	3.62135	3.37667	3.62201	5.01932	4.89764	2.71813	4.90798	4.25622	9.14327	4.34273	244	0.0235369	2	12;12	12	12	Maoa	Amine oxidase [flavin-containing] A	IPI00169711;IPI00890076	IPI00169711;IPI00890076	Q64133	>IPI:IPI00169711.1|SWISS-PROT:Q64133 Tax_Id=10090 Gene_Symbol=Maoa Amine oxidase [flavin-containing] A;>IPI:IPI00890076.1|TREMBL:B1AX52;Q3TPD9;Q3U2X5;Q3UJ53|ENSEMBL:ENSMUSP00000026013|REFSEQ:NP_776101|VEGA:OTTMUSP00000018396 Tax_Id=10090 Gene_Symbol=Maoa a	Cluster E (189)	0.0302461	24	4	0.680166
7.06714	4.01155	3.62266	4.84707	4.98256	4.29627	3.54786	3.07901	3.48578	2.17188	2.1925	3.06984	3.47367	3.83333	5.49451	4.91957	3.85208	2.62626	3.42548	3.6626	6.00492	4.69439	4.13736	5.09191	254	0.00771872	1	14	14	3	Mag	Isoform L-MAG of Myelin-associated glycoprotein	IPI00276515	IPI00276515	P20917-1	>IPI:IPI00276515.4|SWISS-PROT:P20917-1|TREMBL:Q3T1F6;Q3ZB61;Q3ZB62|ENSEMBL:ENSMUSP00000073489 Tax_Id=10090 Gene_Symbol=Mag Isoform L-MAG of Myelin-associated glycoprotein	Cluster D (118)	0.0422761	24	24	0.416839
1.23557	NaN	1.35468	2.09258	1.44092	1.45226	1.36253	1.42749	1.37018	1.3804	1.32506	1.4912	3.41927	2.2763	1.86404	2.19298	1.8632	1.61789	0.90843	1.61389	1.47005	1.14381	1.48085	1.70468	256	0.0170411	1	2	2	2	Vps28	Vacuolar protein sorting-associated protein 28 homolog	IPI00133591	IPI00133591	Q9D1C8	>IPI:IPI00133591.1|SWISS-PROT:Q9D1C8|TREMBL:Q8BMZ7|ENSEMBL:ENSMUSP00000077856|REFSEQ:NP_080118 Tax_Id=10090 Gene_Symbol=Vps28 Vacuolar protein sorting-associated protein 28 homolog	Cluster B (43)	0.0122987	24	16	0.0935502
2.43605	NaN	3.72231	NaN	2.43043	3.37575	4.24628	3.59738	NaN	NaN	NaN	NaN	NaN	1.00561	1.88374	2.06962	3.2803	2.32466	2.14841	2.41074	3.01396	3.15816	3.31148	3.32812	262	0.010007	1	5	9	5	Bcr	Breakpoint cluster region protein	IPI00380817	IPI00380817	Q6PAJ1	>IPI:IPI00380817.6|SWISS-PROT:Q6PAJ1|TREMBL:A2RRK7;Q61223;Q80UP7|ENSEMBL:ENSMUSP00000039247|REFSEQ:NP_001074881 Tax_Id=10090 Gene_Symbol=Bcr Breakpoint cluster region protein	Cluster E (189)	0.0422761	24	24	0.799243
2.94213	2.9475	1.97977	2.4564	2.40952	3.12979	3.50582	2.60797	2.93229	3.59932	3.07626	3.17672	3.13568	3.53132	3.60399	3.56608	4.42693	4.86381	2.8299	3.87372	3.37575	2.40651	2.57274	2.35483	272	0.012091	2	19;14	19	8	Cyfip2	Cytoplasmic FMR1-interacting protein 2	IPI00405625;IPI00622497	IPI00405625;IPI00622497	Q5SQX6	>IPI:IPI00405625.9|SWISS-PROT:Q5SQX6|TREMBL:Q6PGK0|ENSEMBL:ENSMUSP00000090854|REFSEQ:NP_598530|VEGA:OTTMUSP00000005638 Tax_Id=10090 Gene_Symbol=Cyfip2 Cytoplasmic FMR1-interacting protein 2;>IPI:IPI00622497.3|TREMBL:Q5SQX7;Q5STT5;Q810V4;Q8K118|ENSEMBL:ENSM	Cluster C (14)	0.0178239	24	15	0.677479
3.66582	2.79213	2.89352	3.65097	3.76279	3.20369	3.97204	3.22581	4.18989	4.16597	4.56642	4.17328	3.22612	3.32956	4.67006	3.34896	3.14238	2.66809	3.22768	2.00292	3.00454	2.5444	3.84276	4.28376	274	0.0331683	4	8;6;4;2	8	8	Tollip	Toll-interacting protein	IPI00136618;IPI00265864;IPI00886250	IPI00136618;IPI00265864;IPI00886250;IPI00856279	Q9QZ06	>IPI:IPI00136618.1|SWISS-PROT:Q9QZ06|TREMBL:A6PWS1;Q8BQL7|ENSEMBL:ENSMUSP00000001950|REFSEQ:NP_076253|VEGA:OTTMUSP00000027021 Tax_Id=10090 Gene_Symbol=Tollip Toll-interacting protein;>IPI:IPI00265864.3|TREMBL:Q8C5G6|ENSEMBL:ENSMUSP00000051485|VEGA:OTTMUSP0	Cluster E (189)	0.049726	24	10	0.536199
0.525238	0.750131	1.09886	0.703185	0.475964	0.510256	0.460066	0.46581	0.651763	0.680318	0.511876	0.673582	0.72469	0.635768	0.707164	0.751654	0.6182	0.841538	0.907276	0.722752	0.637511	0.519157	0.546866	0.797703	323	0.0142547	4	3;3;3;2	3	3	Arfip1	ADP-ribosylation factor interacting protein 1	IPI00875610;IPI00918397;IPI00678265;IPI00918269	IPI00875610;IPI00918397;IPI00678265;IPI00918269	E9QAY5;G5E8V9	>IPI:IPI00875610.1|ENSEMBL:ENSMUSP00000122964|REFSEQ:NP_001074562|VEGA:OTTMUSP00000043589 Tax_Id=10090 Gene_Symbol=Arfip1 ADP-ribosylation factor interacting protein 1;>IPI:IPI00918397.1|ENSEMBL:ENSMUSP00000103315|VEGA:OTTMUSP00000043588 Tax_Id=10090 Gene_	Cluster F (32)	0.0254495	24	20	0.0739634
1.41353	1.66861	1.7191	1.79449	1.73112	1.87347	1.46304	1.58521	1.68916	1.77724	1.64303	1.6767	1.67743	1.58627	1.48821	1.7601	1.32139	1.50966	1.39113	1.47726	1.38739	1.18562	1.42716	1.71083	345	0.0469052	2	23;20	23	15	Kif5b	kinesin-1 heavy chain	IPI00555125;IPI00124954	IPI00555125;IPI00124954	Q05CG8;Q3UWI9;Q5BL10;Q6NSS5;Q8CFE7	>IPI:IPI00555125.1|TREMBL:Q05CG8;Q3UWI9;Q5BL10;Q6NSS5;Q8CFE7;Q9CUT6|ENSEMBL:ENSMUSP00000025083|REFSEQ:NP_032474 Tax_Id=10090 Gene_Symbol=Kif5b kinesin-1 heavy chain;>IPI:IPI00124954.1|SWISS-PROT:Q61768 Tax_Id=10090 Gene_Symbol=Kif5b Kinesin-1 heavy chain	Cluster D (118)	0.0422761	24	10	0.126926
2.39464	2.76266	2.36328	2.53704	1.69434	2.44738	2.47549	2.48441	3.28289	3.42971	2.8243	3.41355	3.27697	3.30622	7.7226	3.55518	4.72523	2.38107	3.12676	2.49657	1.24093	3.07012	2.06522	1.68628	364	0.0124278	3	12;11;9	12	11	Phyhipl	Isoform 1 of Phytanoyl-CoA hydroxylase-interacting protein-like	IPI00224093;IPI00938464;IPI00896093	IPI00224093;IPI00938464;IPI00896093	Q8BGT8-1	>IPI:IPI00224093.2|SWISS-PROT:Q8BGT8-1|ENSEMBL:ENSMUSP00000045807|REFSEQ:NP_848736 Tax_Id=10090 Gene_Symbol=Phyhipl Isoform 1 of Phytanoyl-CoA hydroxylase-interacting protein-like;>IPI:IPI00938464.1|REFSEQ:NP_001156318 Tax_Id=10090 Gene_Symbol=Phyhipl phyt	Cluster C (14)	0.001893	24	14	0.750665
2.21848	2.18231	2.21396	2.75999	2.4322	3.30819	2.1277	2.25948	3.30164	3.4153	3.44959	3.27279	2.39183	3.5877	3.45841	3.56328	3.03324	2.69607	3.05138	3.01514	2.49831	2.52595	2.85861	3.19754	371	0.00773826	2	9;7	9	1	Rab6;Rab6a	Isoform 2 of Ras-related protein Rab-6A	IPI00230011;IPI00757748	IPI00230011;IPI00757748	P35279-2	>IPI:IPI00230011.3|SWISS-PROT:P35279-2|TREMBL:Q3U4W5|ENSEMBL:ENSMUSP00000095852|REFSEQ:NP_001157135|VEGA:OTTMUSP00000017761 Tax_Id=10090 Gene_Symbol=Rab6 Isoform 2 of Ras-related protein Rab-6A;>IPI:IPI00757748.1|TREMBL:D3YV69|ENSEMBL:ENSMUSP00000102663|VE	Cluster A (25)	0.00073188	24	14	0.600616
2.89654	3.31521	3.28666	4.26039	3.96369	4.17903	3.82629	3.57833	3.70055	3.56672	2.89486	2.77154	2.25632	3.15896	1.60277	2.24532	3.02261	3.77302	2.78956	2.95753	3.52386	3.20842	3.28915	3.84098	372	0.00331113	5	7;6;6;4;2	7	1	Crk	V-crk sarcoma virus CT10 oncogene homolog (Avian), isoform CRA_c	IPI00858058;IPI00857937;IPI00345994;IPI00885316	IPI00858058;IPI00857937;IPI00345994;IPI00885316;IPI00857756	Q8JZR2	>IPI:IPI00858058.1|TREMBL:Q8JZR2|ENSEMBL:ENSMUSP00000104063|VEGA:OTTMUSP00000030601 Tax_Id=10090 Gene_Symbol=Crk V-crk sarcoma virus CT10 oncogene homolog (Avian), isoform CRA_c;>IPI:IPI00857937.1|TREMBL:Q5ND50|ENSEMBL:ENSMUSP00000090803|VEGA:OTTMUSP000000	Cluster E (189)	0.0122987	24	4	0.438972
6.16257	8.16993	10.1353	7.59071	8.85348	9.01225	8.00833	8.73744	6.32711	7.33783	6.87994	7.32654	5.39316	5.69347	7.72141	7.39153	8.15461	9.05879	5.38242	9.14495	9.09009	8.54044	9.96413	9.64878	385	0.0446528	1	14	14	14	Marcks	Myristoylated alanine-rich C-kinase substrate	IPI00229534	IPI00229534	P26645	>IPI:IPI00229534.5|SWISS-PROT:P26645|TREMBL:Q05BL6|ENSEMBL:ENSMUSP00000090245|REFSEQ:NP_032564 Tax_Id=10090 Gene_Symbol=Marcks Myristoylated alanine-rich C-kinase substrate	Cluster E (189)	0.0101574	24	24	1.01371
0.129862	0.182685	0.184291	0.200156	0.183807	0.216521	0.218441	0.318127	0.224065	0.2459	0.211171	0.189516	0.219549	0.217998	0.229563	0.215554	0.261329	0.295867	0.271946	0.227842	0.189412	0.150855	0.171636	0.19223	402	0.00455135	1	6	6	6	Rpl18	60S ribosomal protein L18	IPI00555113	IPI00555113	P35980	>IPI:IPI00555113.2|SWISS-PROT:P35980|TREMBL:Q0QEW9;Q58EW0;Q642K1|ENSEMBL:ENSMUSP00000072320;ENSMUSP00000103365|REFSEQ:NP_033103|VEGA:OTTMUSP00000026911 Tax_Id=10090 Gene_Symbol=Rpl18 60S ribosomal protein L18	Cluster C (14)	0.049726	24	16	0.0280721
1.82983	1.99728	2.39074	1.56199	2.16118	1.86933	1.92223	2.06237	1.76847	1.69213	1.48135	1.62114	1.47682	1.25455	0.920133	1.29064	1.79176	2.23125	1.35256	2.33667	1.67316	1.90971	1.77001	1.68523	403	0.00337933	1	5	5	5	Clpp	Putative ATP-dependent Clp protease proteolytic subunit, mitochondrial	IPI00133270	IPI00133270	O88696	>IPI:IPI00133270.1|SWISS-PROT:O88696|TREMBL:Q3UGW4;Q8CF81|ENSEMBL:ENSMUSP00000002735|REFSEQ:NP_059089 Tax_Id=10090 Gene_Symbol=Clpp Putative ATP-dependent Clp protease proteolytic subunit, mitochondrial	Cluster E (189)	0.0178239	24	4	0.204071
0.385639	0.466592	0.37919	0.302288	0.417031	0.373762	0.354108	0.447828	0.433238	0.569314	0.343772	0.395101	0.61121	0.512321	0.556917	0.550479	0.410593	0.46421	0.470522	0.436738	0.407083	0.322674	0.461233	0.53135	414	0.036799	1	3	44	3	Pkm; Pk3; Pkm2; Pykm	Isoform M2 of Pyruvate kinase isozymes M1/M2	IPI00407130	IPI00407130	P52480-1	>IPI:IPI00407130.4|SWISS-PROT:P52480-1|ENSEMBL:ENSMUSP00000034834|REFSEQ:NP_035229 Tax_Id=10090 Gene_Symbol=Pkm2 Isoform M2 of Pyruvate kinase isozymes M1/M2	Cluster B (43)	0.0122987	24	16	0.0458205
0.473037	NaN	1.0209	0.700869	0.517438	0.694493	NaN	0.648887	0.591646	0.670376	0.564048	0.647375	1.06483	0.943841	0.87943	0.6595	0.841255	0.626253	0.591296	0.696767	0.543419	0.45403	0.557818	0.588097	419	0.0470108	1	2	2	2	Fam195b	Protein FAM195B	IPI00114944	IPI00114944	Q3UGS4	>IPI:IPI00114944.3|SWISS-PROT:Q3UGS4|ENSEMBL:ENSMUSP00000034913;ENSMUSP00000074544|REFSEQ:NP_001028403|VEGA:OTTMUSP00000004663 Tax_Id=10090 Gene_Symbol=Fam195b Protein FAM195B	Cluster D (118)	0.0460011	24	16	0.0768625
