# Supplementary material for: The Proteomic Landscape of the Suprachiasmatic Nucleus Clock Reveals Large-Scale Coordination of Key Biological Processes
Source: PLoS Genet. 2014 Oct 16;10(10):e1004695. doi: 10.1371/journal.pgen.1004695 (PMC4199512; doi:10.1371/journal.pgen.1004695)
Supplement: Table S7 — List of 8 h and 12 h rhythmic proteins in the murine SCN. Within the time-of-day proteome, 25 and 59 proteins were characterized as either 8-h or 12-h rhythmic, respectively, based on a JTK p-value cutoff of 0.05. (XLSX) [file pgen.1004695.s011.xlsx]

## Sheet: Sheet1
Ratio L/H normalized CT2_Mouse#1	Ratio L/H normalized CT2_Mouse#2	Ratio L/H normalized CT2_Mouse#3	Ratio L/H normalized CT2_Mouse#4	Ratio L/H normalized CT6_Mouse#1	Ratio L/H normalized CT6_Mouse#2	Ratio L/H normalized CT6_Mouse#3	Ratio L/H normalized CT6_Mouse#4	Ratio L/H normalized CT10_Mouse#1	Ratio L/H normalized CT10_Mouse#2	Ratio L/H normalized CT10_Mouse#3	Ratio L/H normalized CT10_Mouse#4	Ratio L/H normalized CT14_Mouse#1	Ratio L/H normalized CT14_Mouse#2	Ratio L/H normalized CT14_Mouse#3	Ratio L/H normalized CT14_Mouse#4	Ratio L/H normalized CT18_Mouse#1	Ratio L/H normalized CT18_Mouse#2	Ratio L/H normalized CT18_Mouse#3	Ratio L/H normalized CT18_Mouse#4	Ratio L/H normalized CT22_Mouse#1	Ratio L/H normalized CT22_Mouse#2	Ratio L/H normalized CT22_Mouse#3	Ratio L/H normalized CT22_Mouse#4	order	ANOVA value	Proteins	Razor + unique peptides	Peptides	Unique peptides	Gene names	Protein names	Majority protein IDs	Protein IDs	Uniprot numbers	Fasta headers	final cluster	ADJ.P	PER	LAG	AMP
4.46309	2.91367	1.8948	3.08966	4.93754	3.56392	4.85956	3.45925	2.56312	1.8058	1.90476	2.51332	3.80807	6.4658	4.53083	5.89171	3.08423	3.07834	NaN	4.98927	5.33419	4.33802	4.25188	6.88137	1	0.00098621	3	9;9;9	9	9	Negr1	Neuronal growth regulator 1	IPI00330887;IPI00467747;IPI00856781	IPI00330887;IPI00467747;IPI00856781	Q80Z24	>IPI:IPI00330887.1|SWISS-PROT:Q80Z24|ENSEMBL:ENSMUSP00000073664|REFSEQ:NP_001034183|VEGA:OTTMUSP00000028476 Tax_Id=10090 Gene_Symbol=Negr1 Neuronal growth regulator 1;>IPI:IPI00467747.2|TREMBL:A0A4W9|ENSEMBL:ENSMUSP00000041132|REFSEQ:NP_796248|VEGA:OTTMUSP	Cluster B (43)	0.0079057	8	8	0.721037
0.546001	NaN	0.557818	NaN	1.35566	1.22326	1.06283	1.20208	NaN	NaN	1.00273	NaN	1.28322	1.7768	1.29482	1.72304	NaN	1.19748	NaN	NaN	0.926526	0.882846	1.22954	1.02645	10	5.98574e-05	5	4;4;4;4;2	4	4	Stk38l	Isoform 2 of Serine/threonine-protein kinase 38-like	IPI00515183;IPI00895990;IPI00453705;IPI00895988;IPI00849557	IPI00515183;IPI00895990;IPI00453705;IPI00895988;IPI00849557	Q7TSE6-2	>IPI:IPI00515183.1|SWISS-PROT:Q7TSE6-2 Tax_Id=10090 Gene_Symbol=Stk38l Isoform 2 of Serine/threonine-protein kinase 38-like;>IPI:IPI00895990.1|TREMBL:B2KFR5|ENSEMBL:ENSMUSP00000107271|VEGA:OTTMUSP00000031179;OTTMUSP00000042629 Tax_Id=10090 Gene_Symbol=Stk3	Cluster B (43)	0.00353997	8	6	0.56908
0.0910084	0.0984737	0.0729394	0.104125	0.0559535	0.0520562	0.0458947	0.0439078	0.123162	0.0643708	0.135637	0.0805931	0.0598373	0.0516129	0.0492854	0.0605987	0.104291	0.0563666	0.0518135	0.101614	0.0468055	0.0540775	0.0560255	0.0516529	14	0.00121609	2	29;22	29	29	Mybbp1a	Myb-binding protein 1A	IPI00331361;IPI00652799	IPI00331361;IPI00652799	Q7TPV4	>IPI:IPI00331361.2|SWISS-PROT:Q7TPV4|TREMBL:A0JLT5;Q3U2W2|ENSEMBL:ENSMUSP00000044827|REFSEQ:NP_058056|VEGA:OTTMUSP00000006405 Tax_Id=10090 Gene_Symbol=Mybbp1a Myb-binding protein 1A;>IPI:IPI00652799.2|TREMBL:Q3TLF6|ENSEMBL:ENSMUSP00000098459 Tax_Id=10090 G	Cluster F (32)	0.0027784	8	2	0.0276479
0.0590249	0.0484074	0.0434518	0.0580518	0.0377188	0.0372592	0.0387327	0.0393469	0.0560067	0.0816326	0.0666756	0.0822369	0.0503855	0.0324443	0.035868	0.0369004	0.049087	0.0363703	0.0400016	0.044964	0.0377202	0.0312598	0.0363597	0.0394789	32	1.71285e-05	1	25	25	24	Shmt2	Serine hydroxymethyltransferase	IPI00454008	IPI00454008	Q3TFD0;Q99K87;Q9CZN7	>IPI:IPI00454008.1|TREMBL:Q3TFD0;Q99K87;Q9CZN7|ENSEMBL:ENSMUSP00000026470|REFSEQ:NP_082506 Tax_Id=10090 Gene_Symbol=Shmt2 Serine hydroxymethyltransferase	Cluster F (32)	0.0494463	8	2	0.00551543
0.0747943	0.105435	0.0907605	0.129349	0.0511718	0.0734268	0.0895095	0.0775916	0.122826	0.156155	0.144823	0.126841	0.0613949	0.08259	0.0892857	0.053339	0.094224	0.0639427	0.114245	0.112197	0.0623558	0.0788208	0.058008	0.0495982	36	0.00079635	1	9	9	9	Cth	Cystathionine gamma-lyase	IPI00122344	IPI00122344	Q8VCN5	>IPI:IPI00122344.1|SWISS-PROT:Q8VCN5|TREMBL:D3Z570|ENSEMBL:ENSMUSP00000029830;ENSMUSP00000113672|REFSEQ:NP_666065|VEGA:OTTMUSP00000038207 Tax_Id=10090 Gene_Symbol=Cth Cystathionine gamma-lyase	Cluster F (32)	0.0151296	8	4	0.0123037
0.125332	0.160259	0.157791	0.148694	0.123419	0.0898957	0.120991	0.0750131	0.152423	0.149748	0.189383	0.19937	0.0578135	0.109451	0.0888652	0.0729607	0.160509	0.172429	0.130834	0.135433	0.0757633	0.105967	0.101749	0.0938087	50	5.76565e-05	1	40	40	30	Top2a	DNA topoisomerase 2-alpha	IPI00122223	IPI00122223	Q01320	>IPI:IPI00122223.1|SWISS-PROT:Q01320|TREMBL:Q3TTG4;Q3UUS6;Q52KI5;Q6PET9;Q8CCE5|ENSEMBL:ENSMUSP00000068896|REFSEQ:NP_035753|VEGA:OTTMUSP00000006845 Tax_Id=10090 Gene_Symbol=Top2a DNA topoisomerase 2-alpha	Cluster F (32)	0.000867196	8	4	0.0408708
3.35672	4.54153	3.38811	3.37143	5.44395	5.29829	5.56731	5.90458	4.74226	5.30082	4.45434	4.26276	4.49681	5.62936	4.98654	4.78927	4.68472	6.28417	4.06289	4.60384	4.99251	5.95628	5.66765	5.81125	64	0.000734018	4	7;7;7;2	14	7	Sept6	Isoform II of Septin-6	IPI00462803;IPI00226602;IPI00473707	IPI00462803;IPI00226602;IPI00473707;IPI00831420	Q9R1T4-1	>IPI:IPI00462803.5|SWISS-PROT:Q9R1T4-1|ENSEMBL:ENSMUSP00000110894|REFSEQ:NP_001170795|VEGA:OTTMUSP00000018592 Tax_Id=10090 Gene_Symbol=Sept6 Isoform II of Septin-6;>IPI:IPI00226602.3|SWISS-PROT:Q9R1T4-3|TREMBL:Q3UUU4|ENSEMBL:ENSMUSP00000062014;ENSMUSP00000	Cluster E (189)	0.0409957	8	6	1.15407
0.426657	0.405482	0.388621	0.408447	0.338455	0.312412	0.271164	0.31293	0.374237	0.384438	0.324328	0.375841	0.305157	0.279798	0.347657	0.293247	0.364604	0.427515	0.387898	0.417484	0.285665	0.207241	0.296665	0.342267	73	0.000423405	3	15;6;4	15	15	Phgdh	D-3-phosphoglycerate dehydrogenase	IPI00225961	IPI00225961;IPI00885925;IPI00459364	Q61753	>IPI:IPI00225961.5|SWISS-PROT:Q61753|ENSEMBL:ENSMUSP00000064755|REFSEQ:NP_058662|VEGA:OTTMUSP00000032394 Tax_Id=10090 Gene_Symbol=Phgdh D-3-phosphoglycerate dehydrogenase	Cluster F (32)	0.00501263	8	4	0.0675287
0.0739535	0.0632231	0.0633593	0.092816	0.0353669	0.0374546	0.0478538	0.0335492	0.0466462	0.0620386	0.0576734	0.0694251	0.0391068	0.0390594	0.0581767	0.0472121	0.062901	0.0447968	0.0637227	0.0567698	0.0396385	0.0530223	0.0363994	0.0448732	77	0.000525521	3	31;31;30	35	1	Prph	Isoform 3u of Peripherin	IPI00230444;IPI00129527;IPI00944023	IPI00230444;IPI00129527;IPI00944023	P15331-2	>IPI:IPI00230444.1|SWISS-PROT:P15331-2|ENSEMBL:ENSMUSP00000049303|REFSEQ:NP_038667 Tax_Id=10090 Gene_Symbol=Prph Isoform 3u of Peripherin;>IPI:IPI00129527.3|SWISS-PROT:P15331-1|ENSEMBL:ENSMUSP00000024249|REFSEQ:NP_001157061 Tax_Id=10090 Gene_Symbol=Prph Is	Cluster F (32)	0.00020822	8	2	0.0258094
0.173977	0.336893	0.182003	0.0771605	0.102096	0.0802504	0.0839631	0.0804894	0.270248	0.204219	0.258045	0.25057	NaN	0.117705	0.166257	0.10926	0.146443	0.151384	0.165483	0.0737246	0.0416788	0.0925155	0.162064	0.118167	138	0.0178535	5	17;9;1;1;1	17	17	Mcm7	Putative uncharacterized protein	IPI00126396;IPI00857053	IPI00126396;IPI00857053;IPI00856765;IPI00856825;IPI00857062	Q61881	>IPI:IPI00126396.2|SWISS-PROT:Q61881|TREMBL:Q3U4T8;Q3UDI8;Q3V122|ENSEMBL:ENSMUSP00000000505|REFSEQ:NP_032594|VEGA:OTTMUSP00000025921 Tax_Id=10090 Gene_Symbol=Mcm7 Putative uncharacterized protein;>IPI:IPI00857053.1|TREMBL:D3Z6N3|ENSEMBL:ENSMUSP00000116131|	Cluster F (32)	0.0228205	8	2	0.0178898
7.15768	8.10373	6.35082	3.20072	7.71605	7.09623	7.54546	6.5028	4.879	6.30596	5.56731	5.27732	4.41989	7.01508	7.30034	10.1344	3.18939	3.97425	3.39397	4.93267	7.97321	8.21153	8.55066	8.55213	143	0.00407377	3	14;7;5	14	14	Cpe	Carboxypeptidase E	IPI00119152;IPI00849398	IPI00119152;IPI00849398;IPI00750192	Q00493	>IPI:IPI00119152.1|SWISS-PROT:Q00493|TREMBL:Q543R4|ENSEMBL:ENSMUSP00000048555|REFSEQ:NP_038522 Tax_Id=10090 Gene_Symbol=Cpe Carboxypeptidase E;>IPI:IPI00849398.1|REFSEQ:XP_001476247 Tax_Id=10090 Gene_Symbol=LOC100046434 similar to carboxypeptidase E	Cluster A (25)	0.000280569	8	8	0.274216
0.0963205	0.050857	0.043191	0.128763	0.0406521	0.0232072	0.0293971	0.0256174	0.0714898	0.0685589	0.0666356	0.119031	0.0322186	0.0255787	0.0464382	0.0294464	0.0881368	0.0351247	0.040334	0.0842602	0.0633031	0.0841255	0.0272762	0.0602083	151	0.00902322	8	13;11;4;4;4;4;1;1	13	13	Gm10259;Kpna2;Gm10184;Kpna2; Rch1		IPI00124973;IPI00648356	IPI00124973;IPI00648356;IPI00850852;IPI00853964;IPI00857704;IPI00648623;IPI00649538;IPI00857980	P52293	>IPI:IPI00124973.1|SWISS-PROT:P52293|TREMBL:Q52L97;Q641N9|ENSEMBL:ENSMUSP00000018506|REFSEQ:NP_034785;XP_001473221;XP_001481264|VEGA:OTTMUSP00000003739 Tax_Id=10090 Gene_Symbol=Gm10259;Kpna2;Gm10184 Importin subunit alpha-2;>IPI:IPI00648356.2|REFSEQ:XP_001	Cluster E (189)	0.00396274	8	2	0.0204354
0.146987	0.208538	0.133117	0.220022	0.130823	0.140485	0.0976277	0.0826515	0.235538	0.268104	0.161964	0.286944	0.10985	0.165752	0.107881	0.166226	0.233454	0.753352	0.138691	0.323196	0.127049	0.15799	0.0779849	0.120852	159	0.00766981	1	20	20	20	Mcm6	DNA replication licensing factor MCM6	IPI00123881	IPI00123881	P97311	>IPI:IPI00123881.1|SWISS-PROT:P97311|TREMBL:Q3UC10;Q3ULG5;Q542I2;Q8C5L1|ENSEMBL:ENSMUSP00000027601|REFSEQ:NP_032593 Tax_Id=10090 Gene_Symbol=Mcm6 DNA replication licensing factor MCM6	Cluster F (32)	0.00631001	8	4	0.0349311
9.45537	7.01656	6.69299	4.60851	1.89279	2.83495	3.94322	3.32557	5.84078	4.25279	5.84488	5.08285	2.55076	4.46468	6.5963	5.02361	4.13856	5.32822	7.15257	10.9543	4.16979	4.73395	10.1999	4.71054	163	0.0294411	1	15	15	15	Tppp	Tubulin polymerization-promoting protein	IPI00119067	IPI00119067	Q7TQD2	>IPI:IPI00119067.3|SWISS-PROT:Q7TQD2|TREMBL:Q3URG1|ENSEMBL:ENSMUSP00000022057|REFSEQ:NP_878259|VEGA:OTTMUSP00000034779 Tax_Id=10090 Gene_Symbol=Tppp Tubulin polymerization-promoting protein	Cluster F (32)	0.0494463	8	2	2.70398
0.0626724	0.0540686	0.173082	0.113543	0.0681245	0.0646371	0.0393252	0.0474969	0.100391	0.0548787	0.0926956	0.19223	0.0280584	0.0720098	0.053376	0.0373134	0.0734322	0.0942329	0.0872829	0.111862	0.037165	0.0324055	0.0374658	0.0387402	166	0.00365868	1	14	14	13	Hmgb2	High mobility group protein B2	IPI00462291	IPI00462291	P30681	>IPI:IPI00462291.5|SWISS-PROT:P30681|TREMBL:Q3U566;Q3UAZ7;Q9CT19|ENSEMBL:ENSMUSP00000065940|REFSEQ:NP_032278 Tax_Id=10090 Gene_Symbol=Hmgb2 High mobility group protein B2	Cluster F (32)	0.00147072	8	4	0.010748
2.42665	3.97962	4.16077	2.23224	4.7515	8.21558	6.825	8.13207	4.60108	4.24502	3.0447	5.06586	6.3743	4.03323	5.02917	5.67601	3.38753	6.41026	5.81835	3.30262	3.40252	3.70672	3.68161	5.33732	205	0.0115347	6	8;7;1;1;1;1	8	3	Acot2	Acyl-coenzyme A thioesterase 2, mitochondrial	IPI00136683;IPI00653566	IPI00136683;IPI00653566;IPI00130369;IPI00406375;IPI00467177;IPI00867749	Q9QYR9	>IPI:IPI00136683.1|SWISS-PROT:Q9QYR9 Tax_Id=10090 Gene_Symbol=Acot2 Acyl-coenzyme A thioesterase 2, mitochondrial;>IPI:IPI00653566.1|TREMBL:Q3T9C9;Q6P2K2|ENSEMBL:ENSMUSP00000021649|REFSEQ:NP_598949|VEGA:OTTMUSP00000034503 Tax_Id=10090 Gene_Symbol=Acot2 acy	Cluster B (43)	0.0186204	8	6	3.00761
3.92234	2.95858	2.91962	3.61664	3.7435	3.96024	4.86121	3.28332	2.62522	1.85268	2.64487	5.24411	3.0722	4.23729	6.73718	4.67727	3.39351	2.47029	3.50705	3.66905	6.19924	6.29485	7.97385	4.70079	210	0.00833491	1	17	19	17	Amph	Amphiphysin	IPI00400180	IPI00400180	Q7TQF7	>IPI:IPI00400180.1|SWISS-PROT:Q7TQF7|TREMBL:Q80YA2;Q8BXH2|ENSEMBL:ENSMUSP00000003345|REFSEQ:NP_778172 Tax_Id=10090 Gene_Symbol=Amph Amphiphysin	Cluster B (43)	0.00501263	8	8	0.242962
0.13574	0.213726	0.175291	0.202745	0.174353	0.164897	0.130671	0.142609	0.21195	0.176725	0.154497	0.179385	0.14579	0.110176	0.117965	0.156143	0.197468	0.178712	0.324454	0.235532	0.14785	0.11531	0.153525	0.210332	241	0.0169808	9	7;7;6;5;5;5;5;5;5	7	2	Hist2h2aa2;Hist2h2aa1		IPI00330000;IPI00272033;IPI00153400;IPI00221463;IPI00229543;IPI00229545;IPI00265761;IPI00229542;IPI00229544	IPI00330000;IPI00272033;IPI00153400;IPI00221463;IPI00229543;IPI00229545;IPI00265761;IPI00229542;IPI00229544	Q6GSS7	>IPI:IPI00330000.4|SWISS-PROT:Q6GSS7|TREMBL:B2RWH3|ENSEMBL:ENSMUSP00000077814;ENSMUSP00000100581|REFSEQ:NP_038577;NP_835584 Tax_Id=10090 Gene_Symbol=Hist2h2aa2;Hist2h2aa1 Histone H2A type 2-A;>IPI:IPI00272033.3|SWISS-PROT:Q64523|TREMBL:Q149V4|ENSEMBL:ENSMU	Cluster F (32)	0.0186204	8	4	0.0231224
2.65759	3.29045	3.78086	1.86745	3.84379	5.42594	4.98927	5.56917	3.77658	3.12647	3.89332	4.45038	4.52509	4.59749	4.64102	3.26179	5.22466	3.39963	2.7707	3.87012	3.96511	3.78874	4.32826	3.65497	253	0.028528	1	6	6	6	Rab35	Ras-related protein Rab-35	IPI00130489	IPI00130489	Q6PHN9	>IPI:IPI00130489.1|SWISS-PROT:Q6PHN9|TREMBL:Q3U0T9|ENSEMBL:ENSMUSP00000031492|REFSEQ:NP_937806|VEGA:OTTMUSP00000015590 Tax_Id=10090 Gene_Symbol=Rab35 Ras-related protein Rab-35	Cluster B (43)	0.0122403	8	6	1.64876
0.634236	1.13841	NaN	NaN	1.05908	1.24497	0.976086	1.48093	0.954654	NaN	0.820143	0.786596	2.09718	1.27348	1.12395	1.20776	1.09813	1.12504	1.23174	NaN	0.860733	0.780396	1.05639	0.916422	257	0.0360291	1	2	2	2	Acbd3	Golgi resident protein GCP60	IPI00129907	IPI00129907	Q8BMP6	>IPI:IPI00129907.7|SWISS-PROT:Q8BMP6|TREMBL:Q3TJW1;Q6P9T6|ENSEMBL:ENSMUSP00000027780|REFSEQ:NP_573488 Tax_Id=10090 Gene_Symbol=Acbd3 Golgi resident protein GCP60	Cluster B (43)	0.0374269	8	6	0.431901
4.03307	3.6361	3.20431	5.86476	5.71952	4.75082	6.25352	4.52878	4.61745	3.65805	2.78396	3.34784	5.44247	7.38716	4.83045	4.76644	3.8238	5.24164	2.90884	4.21496	7.85916	5.21594	5.71494	5.26898	277	0.0146553	3	8;4;1	8	8	Map2k4	Dual specificity mitogen-activated protein kinase kinase 4	IPI00112335;IPI00649311	IPI00112335;IPI00649311;IPI00875050	P47809	>IPI:IPI00112335.1|SWISS-PROT:P47809|TREMBL:Q543X6;Q8K2U0|ENSEMBL:ENSMUSP00000041282|REFSEQ:NP_033183|VEGA:OTTMUSP00000006102 Tax_Id=10090 Gene_Symbol=Map2k4 Dual specificity mitogen-activated protein kinase kinase 4;>IPI:IPI00649311.1|TREMBL:B1ATL6|ENSEMB	Cluster B (43)	0.0228205	8	8	1.13872
4.47968	4.46768	3.81869	3.58012	6.04376	5.9805	5.82445	5.76834	4.95933	4.98281	3.84187	4.65658	5.13901	6.07091	4.00737	4.99077	5.49813	7.44436	4.66331	4.05811	5.64366	5.86992	5.89345	6.23636	294	0.0123784	3	6;2;2	6	6	Inpp1	Inositol polyphosphate 1-phosphatase	IPI00114801	IPI00114801;IPI00880424;IPI00880579	P49442	>IPI:IPI00114801.2|SWISS-PROT:P49442|ENSEMBL:ENSMUSP00000027271|REFSEQ:NP_032410|VEGA:OTTMUSP00000032847 Tax_Id=10090 Gene_Symbol=Inpp1 Inositol polyphosphate 1-phosphatase	Cluster E (189)	0.0186204	8	6	1.10097
2.69309	2.95142	2.9663	2.75786	2.9385	3.27343	2.79244	3.21667	2.91045	2.67523	2.52487	2.45158	2.74476	3.00327	3.92665	3.34471	2.66517	3.52448	2.43938	2.86352	3.58873	3.28666	3.45173	3.15338	319	0.0370066	2	33;32	33	33	Pcx	pyruvate carboxylase isoform 1	IPI00943457;IPI00114710	IPI00943457;IPI00114710	Q3T9S7;Q3TCQ3;Q3UFS6	>IPI:IPI00943457.1|TREMBL:Q3T9S7;Q3TCQ3;Q3UFS6|REFSEQ:NP_001156418 Tax_Id=10090 Gene_Symbol=Pcx pyruvate carboxylase isoform 1;>IPI:IPI00114710.3|SWISS-PROT:Q05920|TREMBL:Q62043;Q8BP54|ENSEMBL:ENSMUSP00000063825;ENSMUSP00000109456|REFSEQ:NP_032823 Tax_Id=1	Cluster B (43)	0.0079057	8	8	0.127703
3.10713	2.94334	2.54849	2.8865	4.19199	4.34821	4.38866	4.26494	4.02528	3.86369	3.75305	3.23866	3.62805	4.07631	4.05268	3.69946	3.76804	4.363	2.55689	3.65617	3.95476	3.78186	4.18252	3.8279	338	0.00159462	2	20;2	20	18	Ap3b2	AP-3 complex subunit beta-2	IPI00420426	IPI00420426;IPI00471392	Q9JME5	>IPI:IPI00420426.1|SWISS-PROT:Q9JME5|TREMBL:Q3UUE3|ENSEMBL:ENSMUSP00000080739|REFSEQ:NP_067467|VEGA:OTTMUSP00000041716 Tax_Id=10090 Gene_Symbol=Ap3b2 AP-3 complex subunit beta-2	Cluster E (189)	0.0024396	8	6	0.993414
3.0373	3.4046	3.54334	3.48614	3.4009	3.85773	3.45042	3.52871	3.94555	3.87552	3.83627	3.77173	3.09933	2.97983	3.42724	3.7477	3.81083	4.02447	3.12266	3.6543	3.23238	3.32049	3.0526	3.16927	380	0.0188652	1	18	18	18	Acat1	Acetyl-CoA acetyltransferase, mitochondrial	IPI00154054	IPI00154054	Q8QZT1	>IPI:IPI00154054.1|SWISS-PROT:Q8QZT1|TREMBL:Q3TQP7|ENSEMBL:ENSMUSP00000034547|REFSEQ:NP_659033 Tax_Id=10090 Gene_Symbol=Acat1 Acetyl-CoA acetyltransferase, mitochondrial	Cluster F (32)	0.0409957	8	4	1.2e-05
10.0226	6.55179	6.13158	9.17515	11.8248	14.2175	8.84643	10.4692	16.1142	20.0852	16.4026	17.8613	3.24538	5.37982	5.07408	8.03019	8.38645	12.1966	14.0924	10.9691	9.28074	13.7084	9.61446	11.3076	11	2.54669e-05	3	5;5;2	5	4	Vamp2	Vesicle-associated membrane 2	IPI00880852;IPI00229703	IPI00880852;IPI00229703;IPI00132276	B0QZN5;O35619	>IPI:IPI00880852.1|TREMBL:B0QZN5;O35619|ENSEMBL:ENSMUSP00000112611|VEGA:OTTMUSP00000035737 Tax_Id=10090 Gene_Symbol=Vamp2 Vesicle-associated membrane 2;>IPI:IPI00229703.6|SWISS-PROT:P63044|TREMBL:Q8CHR4|ENSEMBL:ENSMUSP00000021273|REFSEQ:NP_033523|VEGA:OTTM	Cluster E (189)	5.88157e-05	12	10	4.87607
0.242207	0.546568	0.484051	0.608865	0.204541	0.263179	0.225973	0.42889	0.206147	NaN	0.1676	0.18113	0.669972	0.445812	1.18395	0.491328	0.248361	0.322134	0.396637	0.265823	0.204248	0.142896	0.194621	0.20504	13	0.000186932	5	3;3;3;3;2	3	3	Rpl34;Gm4705		IPI00466153;IPI00621625;IPI00461652;IPI00460103;IPI00848921	IPI00466153;IPI00621625;IPI00461652;IPI00460103;IPI00848921	Q9D1R9	>IPI:IPI00466153.4|SWISS-PROT:Q9D1R9|ENSEMBL:ENSMUSP00000078092;ENSMUSP00000086614|REFSEQ:NP_001005859;NP_081000;XP_001481222|VEGA:OTTMUSP00000027291;OTTMUSP00000027292 Tax_Id=10090 Gene_Symbol=Rpl34;Gm4705 60S ribosomal protein L34;>IPI:IPI00621625.1|TREM	Cluster D (118)	1.46258e-05	12	4	0.0844993
0.0617741	0.081103	0.116332	0.0646914	0.213817	0.0652614	0.122167	0.0860659	0.0872219	0.148836	0.134916	0.223349	0.0384497	0.0246865	0.0240923	0.0185161	0.136214	0.0827541	0.2602	0.108608	0.0774533	0.107694	0.105995	0.0957854	16	4.83438e-05	2	25;24	25	25	Ddx21	nucleolar RNA helicase 2	IPI00652987;IPI00120691	IPI00652987;IPI00120691	Q3TVJ3;Q3ULC7;Q6PCP0	>IPI:IPI00652987.3|TREMBL:Q3TVJ3;Q3ULC7;Q6PCP0;Q8K2L4;Q9CSR3;Q9CWZ5|ENSEMBL:ENSMUSP00000042691|REFSEQ:NP_062426 Tax_Id=10090 Gene_Symbol=Ddx21 nucleolar RNA helicase 2;>IPI:IPI00120691.3|SWISS-PROT:Q9JIK5 Tax_Id=10090 Gene_Symbol=Ddx21 Nucleolar RNA helica	Cluster E (189)	0.00985928	12	10	0.0380423
11.1285	5.77034	5.75407	4.71476	10.3712	8.07167	7.97893	5.96765	14.226	11.5871	8.74279	13.2615	3.27429	4.13839	6.93674	5.54754	9.58773	7.50075	9.74944	6.50153	13.0832	10.2965	9.42596	17.368	18	0.00114537	6	20;11;8;7;5;3	20	20	Ckmt1	Creatine kinase U-type, mitochondrial	IPI00128296;IPI00752420	IPI00128296;IPI00752420;IPI00856789;IPI00856870;IPI00857055;IPI00120076	P30275	>IPI:IPI00128296.1|SWISS-PROT:P30275|TREMBL:Q545N7|ENSEMBL:ENSMUSP00000000317;ENSMUSP00000077349|REFSEQ:NP_034027|VEGA:OTTMUSP00000016245;OTTMUSP00000016246 Tax_Id=10090 Gene_Symbol=Ckmt1 Creatine kinase U-type, mitochondrial;>IPI:IPI00752420.1|TREMBL:A2AR	Cluster E (189)	0.000375551	12	10	3.58963
5.29296	6.50533	4.90485	14.8951	5.44544	6.06943	7.34376	4.24034	9.72763	10.666	11.8308	13.7773	3.84423	3.35999	4.87686	5.13584	4.85319	7.90327	4.99675	4.1834	10.7896	9.44822	6.74445	9.81547	20	0.00127454	2	3;2	3	2	S100a1	protein S100-A1	IPI00126175;IPI00554983	IPI00126175;IPI00554983	Q91V77;Q9D3M4;Q9JL08	>IPI:IPI00126175.2|TREMBL:Q91V77;Q9D3M4;Q9JL08|ENSEMBL:ENSMUSP00000058237|REFSEQ:NP_035439|VEGA:OTTMUSP00000024891 Tax_Id=10090 Gene_Symbol=S100a1 protein S100-A1;>IPI:IPI00554983.2|SWISS-PROT:P56565 Tax_Id=10090 Gene_Symbol=S100a1 Protein S100-A1	Cluster E (189)	0.0079057	12	10	2.58186
4.62342	4.66962	5.61987	3.3206	2.49869	3.16636	2.45086	3.81534	6.4704	6.66622	7.24533	6.52784	3.37018	5.1164	4.28872	5.17116	3.51013	3.23604	3.16566	4.35901	3.97709	4.11404	4.10576	6.14288	30	0.000157866	2	3;3	41	0	Tuba1a	Tubulin alpha-1A chain	IPI00110753;IPI00466390	IPI00110753;IPI00466390	P68369	>IPI:IPI00110753.1|SWISS-PROT:P68369|ENSEMBL:ENSMUSP00000094778|REFSEQ:NP_035783|VEGA:OTTMUSP00000018539 Tax_Id=10090 Gene_Symbol=Tuba1a Tubulin alpha-1A chain;>IPI:IPI00466390.1|SWISS-PROT:P05214|TREMBL:Q5FW91|ENSEMBL:ENSMUSP00000084713;ENSMUSP00000085580	Cluster A (25)	0.0186204	12	12	2.33628
0.191311	0.328591	0.322393	NaN	NaN	NaN	NaN	NaN	NaN	1.96294	1.68765	1.56023	NaN	0.170378	0.0735673	NaN	NaN	NaN	NaN	NaN	0.0743716	0.116055	0.272844	0.205804	45	0.000313808	2	4;1	4	4	Tyms	Thymidylate synthase	IPI00130734	IPI00130734;IPI00857689	P07607	>IPI:IPI00130734.1|SWISS-PROT:P07607|TREMBL:Q544L2;Q8C2H6;Q8C2R3;Q8K1U2;Q8VDV6;Q9D0H1|ENSEMBL:ENSMUSP00000026846|REFSEQ:NP_067263|VEGA:OTTMUSP00000029744 Tax_Id=10090 Gene_Symbol=Tyms Thymidylate synthase	Cluster F (32)	0.0253367	12	12	0.13527
1.42814	1.8076	1.65145	1.9887	1.37735	1.43394	1.23119	1.46615	0.982608	1.06096	1.06904	1.01931	2.52634	1.9791	1.55195	1.56477	1.56101	1.41715	1.1962	1.39708	1.51893	0.835422	1.26429	1.3941	51	0.000951852	5	8;8;8;7;7	9	8	Dync1i2	Cytoplasmic dynein intermediate chain 2 isoform 2.1	IPI00776018;IPI00653072;IPI00131086;IPI00776053;IPI00775798	IPI00776018;IPI00653072;IPI00131086;IPI00776053;IPI00775798	A2BFF9;D6Q0F5;D6Q0F6	>IPI:IPI00776018.2|TREMBL:A2BFF9;D6Q0F5;D6Q0F6;D6Q0F7|ENSEMBL:ENSMUSP00000107768;ENSMUSP00000107772|VEGA:OTTMUSP00000018982;OTTMUSP00000018983 Tax_Id=10090 Gene_Symbol=Dync1i2 Cytoplasmic dynein intermediate chain 2 isoform 2.1;>IPI:IPI00653072.1|TREMBL:Q3	Cluster D (118)	0.00011231	12	4	0.411819
4.52325	3.46213	3.91405	3.80026	5.36452	5.36826	5.40132	4.93242	5.00275	4.88974	4.69043	4.91183	3.40298	3.47862	4.03112	4.24881	5.12715	4.37848	4.59116	4.73866	4.31593	4.39676	4.8883	4.90244	65	4.75717e-05	5	39;28;21;6;2	39	7	Ncam1	Isoform 1 of Neural cell adhesion molecule 1	IPI00122971;IPI00830721;IPI00900395	IPI00122971;IPI00830721;IPI00900395;IPI00408904;IPI00874631	P13595-1	>IPI:IPI00122971.2|SWISS-PROT:P13595-1|ENSEMBL:ENSMUSP00000110127|REFSEQ:NP_001106675 Tax_Id=10090 Gene_Symbol=Ncam1 Isoform 1 of Neural cell adhesion molecule 1;>IPI:IPI00830721.2|SWISS-PROT:P13595-3|TREMBL:O08909;O88682;Q61946;Q6LBT4|ENSEMBL:ENSMUSP00000	Cluster E (189)	0.00396274	12	8	0.594818
3.15996	3.02508	2.77446	2.79486	3.16306	3.30513	3.01169	3.05222	3.32823	3.31543	3.35954	3.24633	2.64452	2.258	2.73733	2.7407	3.17884	3.35255	3.36044	3.18006	2.91477	2.76335	3.29186	3.01123	72	0.000150613	8	40;40;28;28;27;19;17;1	40	16	Aldoa	fructose-bisphosphate aldolase A isoform 1	IPI00856379;IPI00221402;IPI00856272;IPI00649880;IPI00858310	IPI00856379;IPI00221402;IPI00856272;IPI00649880;IPI00858310;IPI00856247;IPI00856415;IPI00127206	A6ZI44;Q6NY00	>IPI:IPI00856379.1|TREMBL:A6ZI44;Q6NY00|ENSEMBL:ENSMUSP00000084846|REFSEQ:NP_001170778|VEGA:OTTMUSP00000030465 Tax_Id=10090 Gene_Symbol=Aldoa fructose-bisphosphate aldolase A isoform 1;>IPI:IPI00221402.7|SWISS-PROT:P05064|TREMBL:Q5FWB7|ENSEMBL:ENSMUSP00000	Cluster E (189)	0.00396274	12	10	0.202445
2.52302	2.55454	2.46707	2.94187	3.00661	3.09521	3.26179	3.23321	3.48323	3.32834	3.2257	3.15726	2.54602	2.30734	2.66418	2.7533	3.37291	3.08957	2.53434	3.14021	2.80749	3.04377	3.00779	3.23813	79	0.000675323	1	44	44	44	Aco2	Aconitate hydratase, mitochondrial	IPI00116074	IPI00116074	Q99KI0	>IPI:IPI00116074.1|SWISS-PROT:Q99KI0|ENSEMBL:ENSMUSP00000023116|REFSEQ:NP_542364|VEGA:OTTMUSP00000017637 Tax_Id=10090 Gene_Symbol=Aco2 Aconitate hydratase, mitochondrial	Cluster E (189)	0.00985928	12	10	0.21496
1.68033	1.70619	1.90215	1.82608	1.99275	2.05829	2.05457	2.02721	2.27692	2.09538	2.10784	2.0141	1.76382	1.59413	1.77481	1.75202	2.18703	2.23329	1.95929	1.90996	2.03128	1.98283	1.9857	1.96263	81	3.61218e-05	1	26	26	26	Mdh2	Malate dehydrogenase, mitochondrial	IPI00323592	IPI00323592	P08249	>IPI:IPI00323592.2|SWISS-PROT:P08249|ENSEMBL:ENSMUSP00000019323|REFSEQ:NP_032643|VEGA:OTTMUSP00000026139 Tax_Id=10090 Gene_Symbol=Mdh2 Malate dehydrogenase, mitochondrial	Cluster E (189)	0.00189931	12	10	0.114481
2.79775	2.65435	3.29099	2.83118	3.94353	3.87792	4.03959	4.08965	3.88078	3.83759	3.38753	3.69754	2.89948	3.33445	3.48639	4.06339	3.83936	4.07631	3.46705	3.81898	3.40171	3.27118	3.59234	3.56087	83	0.000401465	1	19	25	16	Ywhag	41701 protein gamma	IPI00230707	IPI00230707	P61982	>IPI:IPI00230707.6|SWISS-PROT:P61982|TREMBL:A8IP69|ENSEMBL:ENSMUSP00000051223|REFSEQ:NP_061359|VEGA:OTTMUSP00000017492 Tax_Id=10090 Gene_Symbol=Ywhag 14-3-3 protein gamma	Cluster E (189)	0.00189931	12	8	0.316784
3.55859	3.62937	3.84822	5.00576	4.54628	3.6365	4.02852	3.0304	6.79856	5.92487	5.56607	5.40219	5.4606	4.84332	6.32071	4.50471	4.65138	5.50661	3.69399	4.35123	6.57678	5.14695	6.65203	5.87993	84	0.000583616	1	18	18	13	Map2k1	Dual specificity mitogen-activated protein kinase kinase 1	IPI00466610	IPI00466610	P31938	>IPI:IPI00466610.5|SWISS-PROT:P31938|TREMBL:Q3TMJ8;Q3TMW4;Q3U3F4;Q3UK05;Q9JJE1|ENSEMBL:ENSMUSP00000005066|REFSEQ:NP_032953|VEGA:OTTMUSP00000018355 Tax_Id=10090 Gene_Symbol=Map2k1 Dual specificity mitogen-activated protein kinase kinase 1	Cluster E (189)	0.0338581	12	12	0.968241
1.69231	1.78747	2.3566	2.1692	1.8842	1.83861	1.95883	1.74572	1.69999	1.92138	1.41882	1.40064	2.90276	2.41365	2.19708	2.24729	1.5539	1.67012	1.53085	1.40762	1.65519	1.94307	2.19452	1.84047	87	0.000531202	1	7	7	7	Trove2	60 kDa SS-A/Ro ribonucleoprotein	IPI00116360	IPI00116360	O08848	>IPI:IPI00116360.3|SWISS-PROT:O08848|TREMBL:Q3TJ75;Q80W12;Q8R562|ENSEMBL:ENSMUSP00000018343|REFSEQ:NP_038863|VEGA:OTTMUSP00000024494 Tax_Id=10090 Gene_Symbol=Trove2 60 kDa SS-A/Ro ribonucleoprotein	Cluster D (118)	0.0278528	12	4	0.130249
14.1127	5.86717	4.8631	7.55002	2.09652	3.26904	3.4709	2.16338	12.7514	5.88547	6.4834	6.60153	9.31532	8.1367	19.6244	4.77737	5.83328	5.66476	3.48943	16.3744	8.54044	19.9005	8.19807	7.24796	101	0.014425	3	7;1;1	7	7	Slc1a3	Excitatory amino acid transporter 1	IPI00114279	IPI00114279;IPI00131666;IPI00918895	P56564	>IPI:IPI00114279.1|SWISS-PROT:P56564|TREMBL:Q543U3;Q8C3T7;Q8C7W8;Q99NG1|ENSEMBL:ENSMUSP00000005493|REFSEQ:NP_683740|VEGA:OTTMUSP00000043391 Tax_Id=10090 Gene_Symbol=Slc1a3 Excitatory amino acid transporter 1	Cluster A (25)	0.0338581	12	12	2.88436
3.69263	3.63385	3.97093	7.68344	NaN	NaN	6.61945	7.83269	NaN	3.59208	NaN	2.55454	9.95421	7.89578	6.72857	8.87784	5.30279	6.2282	3.58025	6.64717	7.45545	4.85037	NaN	NaN	102	0.0128601	5	8;8;8;7;7	8	6	Trio	Isoform 4 of Triple functional domain protein	IPI00943997;IPI00604947;IPI00944152;IPI00828306;IPI00605176	IPI00943997;IPI00604947;IPI00944152;IPI00828306;IPI00605176	Q0KL02-4	>IPI:IPI00943997.1|SWISS-PROT:Q0KL02-4|REFSEQ:NP_001074771;XP_001475018 Tax_Id=10090 Gene_Symbol=Trio Isoform 4 of Triple functional domain protein;>IPI:IPI00604947.6|SWISS-PROT:Q0KL02-1|ENSEMBL:ENSMUSP00000087714 Tax_Id=10090 Gene_Symbol=Trio Isoform 1 of	Cluster B (43)	0.0338581	12	4	1.00155
3.87297	3.12042	3.44804	3.71195	5.52639	4.48451	4.40898	4.30533	7.06464	8.06516	5.91331	8.34029	2.43659	2.97725	6.42839	3.32325	5.6035	3.91573	6.85072	4.44267	4.5438	5.89484	6.85918	5.54816	115	0.00190296	3	8;2;1	8	5	RAB3A		IPI00122965	IPI00122965;IPI00807920;IPI00885980	P63011	>IPI:IPI00122965.1|SWISS-PROT:P63011|TREMBL:Q0PD63|ENSEMBL:ENSMUSP00000034301;ENSMUSP00000105717;ENSMUSP00000105719;ENSMUSP00000105720|REFSEQ:NP_001159871;NP_033027|VEGA:OTTMUSP00000018415;OTTMUSP00000018416;OTTMUSP00000018420;OTTMUSP00000025402 Tax_Id=100	Cluster E (189)	1.46258e-05	12	10	1.22577
6.02301	5.10621	4.69065	6.8918	6.6569	3.58346	8.50196	6.82827	10.1866	7.6476	14.8089	7.11086	4.50979	4.36148	2.2604	3.85312	6.98861	4.24484	13.9725	16.9173	10.3567	15.0047	13.1366	13.2792	122	0.00178717	3	3;3;3	3	3	Pcp4;Igsf5	Putative uncharacterized protein Pcp4	IPI00831305;IPI00875040;IPI00229996	IPI00831305;IPI00875040;IPI00229996	D3YXH0;D3YXH4	>IPI:IPI00831305.1|TREMBL:D3YXH0;D3YXH4|ENSEMBL:ENSMUSP00000109419;ENSMUSP00000109426|VEGA:OTTMUSP00000022265 Tax_Id=10090 Gene_Symbol=Pcp4 Putative uncharacterized protein Pcp4;>IPI:IPI00875040.1|TREMBL:D3YXH7|ENSEMBL:ENSMUSP00000109416 Tax_Id=10090 Gene_	Cluster E (189)	0.00311721	12	10	1.14877
8.19001	3.2281	3.66367	5.73197	4.02917	1.86189	0.992162	3.46069	1.80356	2.32369	1.31377	1.33797	4.12031	6.30636	4.45117	4.97043	3.96259	2.17865	3.53995	6.05804	2.88292	NaN	3.36157	1.77911	149	0.00769536	3	13;12;2	13	13	Enpp6	Ectonucleotide pyrophosphatase/phosphodiesterase family member 6	IPI00308077;IPI00886258	IPI00308077;IPI00886258;IPI00885765	Q8BGN3	>IPI:IPI00308077.6|SWISS-PROT:Q8BGN3|ENSEMBL:ENSMUSP00000044608|REFSEQ:NP_796278|VEGA:OTTMUSP00000039732 Tax_Id=10090 Gene_Symbol=Enpp6 Ectonucleotide pyrophosphatase/phosphodiesterase family member 6;>IPI:IPI00886258.1|TREMBL:D3YU63|ENSEMBL:ENSMUSP0000011	Cluster D (118)	0.00631001	12	4	1.31529
4.05992	4.7824	4.49277	5.52059	3.11915	4.14456	5.17759	3.74855	5.52151	5.38474	6.22588	5.50479	0.77991	3.18857	3.49321	3.87627	4.70655	3.93592	6.02954	6.76041	4.83489	8.55213	8.2515	7.08466	174	0.00998892	1	12	12	5	Pak1	Serine/threonine-protein kinase PAK 1	IPI00132993	IPI00132993	O88643	>IPI:IPI00132993.1|SWISS-PROT:O88643|TREMBL:Q9R2B2|ENSEMBL:ENSMUSP00000033040|REFSEQ:NP_035165|VEGA:OTTMUSP00000023295 Tax_Id=10090 Gene_Symbol=Pak1 Serine/threonine-protein kinase PAK 1	Cluster E (189)	0.00501263	12	10	0.753988
8.02568	5.30617	11.1248	4.88759	4.46808	4.41092	7.35889	4.7879	8.28157	7.82963	8.86289	8.26514	2.42624	3.78989	6.55265	4.33407	7.12758	4.79249	6.02664	6.41766	8.59697	5.54293	7.80092	6.93577	181	0.0175267	1	16	16	3	Mapre3	Microtubule-associated protein RP/EB family member 3	IPI00343557	IPI00343557	Q6PER3	>IPI:IPI00343557.1|SWISS-PROT:Q6PER3|TREMBL:Q2UZW7|ENSEMBL:ENSMUSP00000031058|REFSEQ:NP_579928|VEGA:OTTMUSP00000025251 Tax_Id=10090 Gene_Symbol=Mapre3 Microtubule-associated protein RP/EB family member 3	Cluster E (189)	0.0278528	12	10	1.3831
0.205082	NaN	NaN	NaN	NaN	NaN	NaN	NaN	0.272428	0.972952	1.31756	1.03862	0.716435	NaN	0.234351	0.15935	NaN	NaN	0.662778	0.784806	1.76619	1.58476	3.13568	1.82675	190	0.0141145	3	5;5;1	5	5	Nop14	Nucleolar protein 14	IPI00353010;IPI00785218	IPI00353010;IPI00785218;IPI00969349	Q8R3N1	>IPI:IPI00353010.1|SWISS-PROT:Q8R3N1 Tax_Id=10090 Gene_Symbol=Nop14 Nucleolar protein 14;>IPI:IPI00785218.2|TREMBL:Q3TSX5;Q5RL78;Q9CSY8|ENSEMBL:ENSMUSP00000038382|REFSEQ:NP_083554|VEGA:OTTMUSP00000026857 Tax_Id=10090 Gene_Symbol=Nop14 nucleolar protein 14	Cluster E (189)	0.00216945	12	12	1.37603
8.24606	6.70062	7.67283	5.71527	5.54047	5.56204	4.27643	3.7219	8.63558	7.63417	5.95309	8.02697	7.05916	3.88833	6.0931	4.02269	5.43154	5.07691	6.64673	3.61154	6.91515	7.91202	7.04076	8.24946	220	0.00760934	5	12;9;9;5;3	12	9	Slc25a22	Mitochondrial glutamate carrier 1	IPI00109275;IPI00754329;IPI00754831	IPI00109275;IPI00754329;IPI00754831;IPI00756073;IPI00856458	Q9D6M3	>IPI:IPI00109275.1|SWISS-PROT:Q9D6M3|ENSEMBL:ENSMUSP00000019226;ENSMUSP00000101629|REFSEQ:NP_001171047;NP_080922|VEGA:OTTMUSP00000017791;OTTMUSP00000017792 Tax_Id=10090 Gene_Symbol=Slc25a22 Mitochondrial glutamate carrier 1;>IPI:IPI00754329.2|ENSEMBL:ENSMU	Cluster E (189)	0.00501263	12	12	1.87617
1.89347	2.3955	3.38204	3.18167	3.77658	2.84544	2.48602	2.37299	1.50152	1.70085	2.12829	1.35097	4.20044	1.86773	2.69498	2.74461	2.43908	3.29533	2.2523	2.0879	2.39464	1.55147	2.21813	2.30213	222	0.0373984	3	8;6;4	8	8	Cirbp	Cold-inducible RNA-binding protein	IPI00121073;IPI00831352;IPI00830486	IPI00121073;IPI00831352;IPI00830486	P60824	>IPI:IPI00121073.1|SWISS-PROT:P60824|ENSEMBL:ENSMUSP00000101004|REFSEQ:NP_031731|VEGA:OTTMUSP00000020590 Tax_Id=10090 Gene_Symbol=Cirbp Cold-inducible RNA-binding protein;>IPI:IPI00831352.2|TREMBL:D3Z189|ENSEMBL:ENSMUSP00000052642|VEGA:OTTMUSP00000020591 T	Cluster D (118)	0.0338581	12	4	0.809284
0.287902	0.468736	0.572279	0.476077	0.39984	0.416858	0.37515	0.588305	0.281025	0.322674	0.332878	0.274115	0.654365	0.440645	0.316146	0.562556	0.416146	0.431611	0.515756	0.373357	0.205829	0.220809	0.394586	0.324844	225	0.0207041	3	7;6;3	7	7	Srsf2; Sfrs2	Putative uncharacterized protein	IPI00474430;IPI00121135	IPI00474430;IPI00121135;IPI00474980	Q8C671	>IPI:IPI00474430.1|TREMBL:Q8C671|ENSEMBL:ENSMUSP00000072182 Tax_Id=10090 Gene_Symbol=Sfrs2 Putative uncharacterized protein;>IPI:IPI00121135.5|SWISS-PROT:Q62093|TREMBL:A2AA29;Q99MY4;Q99MY5|ENSEMBL:ENSMUSP00000090059;ENSMUSP00000120086|REFSEQ:NP_035488|VEGA	Cluster D (118)	0.0278528	12	4	0.103238
12.1255	7.40851	6.77645	7.72201	7.6858	6.2317	7.46436	5.23588	7.78574	8.16393	7.7694	9.70403	3.40576	5.78603	7.75615	6.55609	8.07559	6.42756	8.99038	8.45809	9.80008	10.8677	8.21423	10.6401	232	0.024582	2	44;40	44	44	Cnp	Isoform CNPII of 2,3-cyclic-nucleotide 3-phosphodiesterase	IPI00319602;IPI00229598	IPI00319602;IPI00229598	P16330-1	>IPI:IPI00319602.3|SWISS-PROT:P16330-1|TREMBL:Q3TYV5|ENSEMBL:ENSMUSP00000099409|REFSEQ:NP_034053|VEGA:OTTMUSP00000001946 Tax_Id=10090 Gene_Symbol=Cnp Isoform CNPII of 2,3-cyclic-nucleotide 3-phosphodiesterase;>IPI:IPI00229598.4|SWISS-PROT:P16330-2|TREMB	Cluster E (189)	0.0409957	12	12	0.227193
NaN	0.473127	0.712403	0.863334	0.44117	0.44082	0.419428	0.592768	0.447828	NaN	NaN	0.388848	0.526205	0.477783	0.368311	0.461766	0.425134	0.46049	0.427168	0.450126	0.391129	0.261568	0.358012	0.41691	255	0.0104795	1	2	2	2	Bag2	BAG family molecular chaperone regulator 2	IPI00130304	IPI00130304	Q91YN9	>IPI:IPI00130304.1|SWISS-PROT:Q91YN9|ENSEMBL:ENSMUSP00000042009|REFSEQ:NP_663367|VEGA:OTTMUSP00000024427 Tax_Id=10090 Gene_Symbol=Bag2 BAG family molecular chaperone regulator 2	Cluster D (118)	0.0409957	12	4	0.0596091
2.77262	2.83366	2.72324	2.49738	3.5084	3.2329	3.9353	3.2551	3.45686	3.54233	3.14268	3.54472	2.93936	3.05036	2.75088	3.46201	3.27268	3.58603	3.07654	2.94942	2.62082	3.14179	3.19122	2.78792	266	0.0031014	4	10;10;7;0	19	9	Ywhab	Isoform Long of 41701 protein beta/alpha	IPI00230682;IPI00760000;IPI00750790	IPI00230682;IPI00760000;IPI00750790;IPI00750197	Q9CQV8-1	>IPI:IPI00230682.6|SWISS-PROT:Q9CQV8-1|TREMBL:A2A5N2|ENSEMBL:ENSMUSP00000018470|REFSEQ:NP_061223|VEGA:OTTMUSP00000017275 Tax_Id=10090 Gene_Symbol=Ywhab Isoform Long of 14-3-3 protein beta/alpha;>IPI:IPI00760000.1|SWISS-PROT:Q9CQV8-2 Tax_Id=10090 Gene_Symbo	Cluster E (189)	0.0278528	12	8	0.423557
0.590842	0.982608	0.908348	0.986875	0.709019	0.777242	0.750356	1.00119	0.581971	0.74195	0.701951	0.493242	0.845309	1.18803	0.963948	0.980681	0.754318	0.912742	0.815993	0.727855	0.818666	0.637024	0.786102	0.816193	278	0.0253677	4	7;6;6;5	15	7	Pcbp2	Isoform 1 of Poly(rC)-binding protein 2	IPI00127707;IPI00221799;IPI00221796;IPI00956778	IPI00127707;IPI00221799;IPI00221796;IPI00956778	Q61990-1	>IPI:IPI00127707.1|SWISS-PROT:Q61990-1|TREMBL:B2M1R7;Q3TF69|ENSEMBL:ENSMUSP00000076294|REFSEQ:NP_001096635 Tax_Id=10090 Gene_Symbol=Pcbp2 Isoform 1 of Poly(rC)-binding protein 2;>IPI:IPI00221799.1|SWISS-PROT:Q61990-3|ENSEMBL:ENSMUSP00000077509|REFSEQ:NP_03	Cluster D (118)	0.0338581	12	4	0.145876
9.17852	6.61726	5.87717	7.58035	11.7041	10.4375	7.40138	8.38293	9.6432	9.5057	8.22233	12.3274	4.5296	4.7719	8.15195	7.86968	7.83147	9.33446	8.91107	8.33889	8.66551	10.046	8.3689	8.61772	279	0.0212222	3	7;6;4	7	7	Pea15a;Pea15	Isoform 1 of Astrocytic phosphoprotein PEA-15	IPI00121013;IPI00830525;IPI00336400	IPI00121013;IPI00830525;IPI00336400	Q62048-1	>IPI:IPI00121013.1|SWISS-PROT:Q62048-1|ENSEMBL:ENSMUSP00000013842|REFSEQ:NP_035193|VEGA:OTTMUSP00000024937 Tax_Id=10090 Gene_Symbol=Pea15a Isoform 1 of Astrocytic phosphoprotein PEA-15;>IPI:IPI00830525.1|TREMBL:D3Z375|ENSEMBL:ENSMUSP00000117735|VEGA:OTTMUS	Cluster E (189)	0.0494463	12	10	1.12253
1.98358	2.79783	3.03509	2.3822	2.8112	2.61178	2.51978	2.70329	1.45256	2.03566	2.19717	1.92927	2.59148	3.3129	3.13991	2.6213	2.4108	2.78714	1.83224	2.4633	2.28938	2.10168	2.54434	2.49109	280	0.010866	2	7;6	7	7	Nt5c	5(3)-deoxyribonucleotidase, cytosolic type	IPI00124639;IPI00648626	IPI00124639;IPI00648626	Q9JM14	>IPI:IPI00124639.1|SWISS-PROT:Q9JM14|TREMBL:A2A9X6|ENSEMBL:ENSMUSP00000021082|REFSEQ:NP_056622|VEGA:OTTMUSP00000003498 Tax_Id=10090 Gene_Symbol=Nt5c 5(3)-deoxyribonucleotidase, cytosolic type;>IPI:IPI00648626.1|TREMBL:A2A9X5|ENSEMBL:ENSMUSP00000102140|VE	Cluster D (118)	0.00501263	12	4	0.424688
0.268528	0.442126	0.406504	0.548908	0.264243	0.314139	0.355897	0.41249	0.317803	0.303306	0.180747	0.282661	0.529942	0.44405	0.332701	0.435123	0.331587	0.320605	0.351791	0.338834	0.306636	0.287878	0.342571	0.305782	284	0.0321888	7	7;7;7;7;7;7;7	7	6	Fxr1	Isoform E of Fragile X mental retardation syndrome-related protein 1	IPI00122521;IPI00230598;IPI00230602;IPI00230599;IPI00230601;IPI00230600;IPI00230597	IPI00122521;IPI00230598;IPI00230602;IPI00230599;IPI00230601;IPI00230600;IPI00230597	Q61584-1	>IPI:IPI00122521.1|SWISS-PROT:Q61584-1|ENSEMBL:ENSMUSP00000001620|REFSEQ:NP_001106659 Tax_Id=10090 Gene_Symbol=Fxr1 Isoform E of Fragile X mental retardation syndrome-related protein 1;>IPI:IPI00230598.1|SWISS-PROT:Q61584-3 Tax_Id=10090 Gene_Symbol=Fxr1 Is	Cluster D (118)	0.00631001	12	4	0.0517602
1.31876	1.5895	1.8826	2.03484	1.69978	1.67059	1.68336	1.76358	1.43117	1.26517	1.38964	1.31796	1.99477	1.9996	1.63546	2.03666	1.66533	1.28251	1.20446	1.7123	1.74627	1.48969	1.75226	NaN	286	0.0151336	3	6;6;4	6	6	Nae1	NEDD8-activating enzyme E1 regulatory subunit	IPI00404981;IPI00882156;IPI00848590	IPI00404981;IPI00882156;IPI00848590	Q8VBW6	>IPI:IPI00404981.1|SWISS-PROT:Q8VBW6|TREMBL:Q3TS59;Q3UK27|ENSEMBL:ENSMUSP00000034349|REFSEQ:NP_659180|VEGA:OTTMUSP00000037203 Tax_Id=10090 Gene_Symbol=Nae1 NEDD8-activating enzyme E1 regulatory subunit;>IPI:IPI00882156.1|VEGA:OTTMUSP00000037204 Tax_Id=1009	Cluster D (118)	0.0494463	12	4	0.235042
0.909753	0.857927	NaN	NaN	1.35413	1.4052	1.06553	1.25916	1.04775	NaN	0.906947	0.924129	0.928247	0.954107	0.698129	0.854628	NaN	1.30722	1.21347	1.50326	1.01904	0.918189	1.33713	1.22838	289	0.00174219	2	7;6	7	6	Acaca	Isoform 2 of Acetyl-CoA carboxylase 1	IPI00848443;IPI00474783	IPI00848443;IPI00474783	Q5SWU9-2	>IPI:IPI00848443.1|SWISS-PROT:Q5SWU9-2|ENSEMBL:ENSMUSP00000048865;ENSMUSP00000116174|VEGA:OTTMUSP00000012491 Tax_Id=10090 Gene_Symbol=Acaca Isoform 2 of Acetyl-CoA carboxylase 1;>IPI:IPI00474783.4|SWISS-PROT:Q5SWU9-1|TREMBL:Q9ESZ5|ENSEMBL:ENSMUSP0000002084	Cluster E (189)	0.045221	12	8	0.197495
4.63199	3.64644	2.95858	4.29978	4.44939	4.09769	4.25279	4.0858	5.11745	5.31604	4.62	5.87959	3.81068	2.72168	3.79104	3.36564	4.38962	3.13627	2.21872	4.62942	4.47928	6.54065	5.69087	4.52223	292	0.0129473	2	6;4	6	6	Ap2s1	AP-2 complex subunit sigma	IPI00118022;IPI00876402	IPI00118022;IPI00876402	P62743	>IPI:IPI00118022.1|SWISS-PROT:P62743|TREMBL:Q3UJ76|ENSEMBL:ENSMUSP00000083281|REFSEQ:NP_941015|VEGA:OTTMUSP00000025971 Tax_Id=10090 Gene_Symbol=Ap2s1 AP-2 complex subunit sigma;>IPI:IPI00876402.1|TREMBL:Q7TT10|ENSEMBL:ENSMUSP00000104137 Tax_Id=10090 Gene_S	Cluster E (189)	0.00501263	12	10	0.40001
0.733407	1.17336	0.945895	1.18345	0.944287	0.928247	0.946432	1.05676	0.870777	0.923617	0.818264	0.803342	1.916	1.35203	1.08237	1.0561	0.885112	1.09228	0.83022	0.956023	0.912992	0.720254	0.91391	0.866551	293	0.016268	2	10;7	10	6	Psma3	Proteasome subunit alpha type-3	IPI00331644;IPI00475256	IPI00331644;IPI00475256	O70435	>IPI:IPI00331644.5|SWISS-PROT:O70435|TREMBL:Q58EV4;Q9DCD8|ENSEMBL:ENSMUSP00000071624|REFSEQ:NP_035314 Tax_Id=10090 Gene_Symbol=Psma3 Proteasome subunit alpha type-3;>IPI:IPI00475256.2|REFSEQ:XP_001472065;XP_001477646 Tax_Id=10090 Gene_Symbol=Gm13835 simila	Cluster D (118)	0.00396274	12	4	0.055225
1.73641	1.77933	2.18398	2.23519	1.47656	1.87336	1.87681	2.11618	1.60154	1.67909	1.35573	1.19177	2.24815	2.31102	1.69661	1.92752	1.93825	1.99053	2.01459	1.66063	1.89211	1.20853	1.68879	1.75082	299	0.0346433	2	5;5	5	5	Dync1li2	Cytoplasmic dynein 1 light intermediate chain 2	IPI00420806;IPI00928256	IPI00420806;IPI00928256	Q6PDL0	>IPI:IPI00420806.3|SWISS-PROT:Q6PDL0 Tax_Id=10090 Gene_Symbol=Dync1li2 Cytoplasmic dynein 1 light intermediate chain 2;>IPI:IPI00928256.1|TREMBL:Q3UGJ3|ENSEMBL:ENSMUSP00000045480|REFSEQ:NP_001013398 Tax_Id=10090 Gene_Symbol=Dync1li2 cytoplasmic dynein 1 li	Cluster D (118)	0.0228205	12	4	0.194666
1.13841	1.80089	1.93061	2.17879	1.90665	2.10371	2.10975	2.51307	1.50657	1.86965	1.61873	1.43135	2.03136	2.16741	2.04382	2.28912	2.16877	2.49875	2.06334	1.97064	1.8809	2.0193	1.56419	1.86404	307	0.0324078	4	4;4;4;3	4	4	Tfam	Isoform Mitochondrial of Transcription factor A, mitochondrial	IPI00112822;IPI00230512;IPI00895166;IPI00895392	IPI00112822;IPI00230512;IPI00895166;IPI00895392	P40630-1	>IPI:IPI00112822.2|SWISS-PROT:P40630-1|TREMBL:Q3TSW9|ENSEMBL:ENSMUSP00000090086|REFSEQ:NP_033386|VEGA:OTTMUSP00000040542 Tax_Id=10090 Gene_Symbol=Tfam Isoform Mitochondrial of Transcription factor A, mitochondrial;>IPI:IPI00230512.3|SWISS-PROT:P40630-2|TRE	Cluster D (118)	0.0494463	12	6	0.309076
1.74602	2.77932	2.88634	2.9941	2.52883	2.50784	2.44702	3.8184	2.1588	2.16408	2.13047	2.01467	2.24775	2.43552	2.33176	2.33547	2.45501	3.03979	2.15466	2.32412	1.92441	1.6301	1.88615	2.14555	310	0.0332052	3	8;5;2	8	4	Rhoa	Transforming protein RhoA	IPI00315100;IPI00458109	IPI00315100;IPI00458109;IPI00133412	Q9QUI0	>IPI:IPI00315100.1|SWISS-PROT:Q9QUI0|TREMBL:Q3TN61;Q4VAE6|ENSEMBL:ENSMUSP00000007959|REFSEQ:NP_058082 Tax_Id=10090 Gene_Symbol=Rhoa Transforming protein RhoA;>IPI:IPI00458109.1|REFSEQ:XP_485435;XP_910736 Tax_Id=10090 Gene_Symbol=Gm12844;LOC631743 similar t	Cluster D (118)	0.0079057	12	6	0.257882
4.48571	4.85037	5.83839	5.02563	5.46508	7.11035	5.77968	5.88651	4.91884	4.42302	4.4613	NaN	4.81556	5.12768	5.07254	5.13031	3.93066	5.75904	4.66005	4.60427	4.05992	4.95712	3.53532	3.63517	313	0.00414137	7	6;5;3;3;3;2;1	13	4	Ahcyl2	putative adenosylhomocysteinase 3 isoform 2	IPI00754252;IPI00308446;IPI00742293;IPI00756263;IPI00955692	IPI00754252;IPI00308446;IPI00742293;IPI00756263;IPI00955692;IPI00757274;IPI00751254	A0PJF2;Q3TMT7	>IPI:IPI00754252.2|TREMBL:A0PJF2;Q3TMT7|ENSEMBL:ENSMUSP00000100060|REFSEQ:NP_001164471|VEGA:OTTMUSP00000014489 Tax_Id=10090 Gene_Symbol=Ahcyl2 putative adenosylhomocysteinase 3 isoform 2;>IPI:IPI00308446.3|SWISS-PROT:Q68FL4-1|ENSEMBL:ENSMUSP00000110897|REF	Cluster C (14)	0.0122403	12	6	0.709794
0.804829	1.21243	1.33871	1.19419	1.05314	0.912909	1.15043	1.21206	0.790389	0.901713	0.64156	0.579206	1.48405	1.00733	1.1031	1.16812	0.996413	1.04705	0.880437	0.951022	0.890472	0.702149	0.738934	0.895977	314	0.00184841	2	4;3	4	4	Vbp1	Prefoldin subunit 3	IPI00121851;IPI00830479	IPI00121851;IPI00830479	P61759	>IPI:IPI00121851.2|SWISS-PROT:P61759|TREMBL:A3KGB1;A3KMJ8|ENSEMBL:ENSMUSP00000033540|REFSEQ:NP_035822|VEGA:OTTMUSP00000022836 Tax_Id=10090 Gene_Symbol=Vbp1 Prefoldin subunit 3;>IPI:IPI00830479.1|TREMBL:Q3TIR6|ENSEMBL:ENSMUSP00000109704|VEGA:OTTMUSP00000022	Cluster D (118)	0.000375551	12	4	0.28553
1.90291	1.79176	1.99267	2.23534	1.89387	1.77554	1.8859	1.75667	1.44304	1.67898	1.52614	1.2279	2.11394	2.19829	2.10393	1.88594	2.28415	1.83628	1.36595	1.95542	1.7001	1.27822	1.45366	1.5725	316	0.00328472	5	35;29;10;10;4	35	35	Rtn4	Isoform 1 of Reticulon-4	IPI00469392;IPI00270767	IPI00469392;IPI00270767;IPI00275539;IPI00470167;IPI00120415	Q99P72-2	>IPI:IPI00469392.2|SWISS-PROT:Q99P72-2|ENSEMBL:ENSMUSP00000099907|REFSEQ:NP_918943|VEGA:OTTMUSP00000005509 Tax_Id=10090 Gene_Symbol=Rtn4 Isoform 1 of Reticulon-4;>IPI:IPI00270767.3|SWISS-PROT:Q99P72-3|ENSEMBL:ENSMUSP00000099905|REFSEQ:NP_918940|VEGA:OTTMUS	Cluster D (118)	0.000999879	12	4	0.162281
0.214004	0.30976	0.34992	0.350324	0.292783	0.296384	0.24354	0.428449	0.205554	0.262681	0.218914	0.169955	0.600096	0.343501	0.331741	0.373594	0.340855	0.408213	0.33465	0.321264	0.28618	0.181792	0.267087	0.286788	321	0.00787156	15	3;3;3;3;3;3;2;2;2;2;2;2;2;1;1	3	3	Hmgn2	High mobility group nucleosomal binding domain 2	IPI00918033;IPI00918167;IPI00650026;IPI00338650;IPI00466537;IPI00664114;IPI00461255;IPI00626755;IPI00553294;IPI00749713;IPI00463059;IPI00850216;IPI00108884	IPI00918033;IPI00918167;IPI00650026;IPI00338650;IPI00466537;IPI00664114;IPI00461255;IPI00626755;IPI00553294;IPI00749713;IPI00463059;IPI00850216;IPI00108884;IPI00762429;IPI00762322	B7ZCQ2	>IPI:IPI00918033.1|TREMBL:B7ZCQ2|ENSEMBL:ENSMUSP00000120795|VEGA:OTTMUSP00000045093 Tax_Id=10090 Gene_Symbol=Hmgn2 High mobility group nucleosomal binding domain 2;>IPI:IPI00918167.1|TREMBL:B7ZCQ3|ENSEMBL:ENSMUSP00000114704|VEGA:OTTMUSP00000045092 Tax_Id=1	Cluster D (118)	0.00985928	12	4	0.064276
2.98063	2.67037	2.6094	3.22258	3.32524	3.46693	3.05951	3.34113	3.79061	3.92927	3.23394	3.79463	3.02884	2.74356	2.97708	3.26563	3.45161	3.70769	3.10656	3.38948	3.42959	3.1343	3.38662	3.35875	327	0.00174865	3	30;16;15	30	27	Ywhae	41701 protein epsilon	IPI00118384;IPI00885651;IPI00828266	IPI00118384;IPI00885651;IPI00828266	P62259	>IPI:IPI00118384.1|SWISS-PROT:P62259|TREMBL:Q3V453;Q5SS40;Q8BPH1|ENSEMBL:ENSMUSP00000070993|REFSEQ:NP_033562|VEGA:OTTMUSP00000006521 Tax_Id=10090 Gene_Symbol=Ywhae 14-3-3 protein epsilon;>IPI:IPI00885651.1|TREMBL:D6REF3|ENSEMBL:ENSMUSP00000117877|VEGA:OTTM	Cluster E (189)	0.00396274	12	10	0.366988
2.85657	2.43629	2.58793	3.26158	3.25638	3.11857	3.25034	3.07172	3.53957	3.69031	3.67823	3.65738	2.42701	2.85755	3.35368	2.98125	3.3521	3.23436	2.97318	3.40565	3.41053	3.71416	3.12432	3.83421	334	0.00241379	2	20;20	20	19	Uqcrc1	Cytochrome b-c1 complex subunit 1, mitochondrial	IPI00111885;IPI00653598	IPI00111885;IPI00653598	Q9CZ13	>IPI:IPI00111885.1|SWISS-PROT:Q9CZ13 Tax_Id=10090 Gene_Symbol=Uqcrc1 Cytochrome b-c1 complex subunit 1, mitochondrial;>IPI:IPI00653598.2|TREMBL:Q3THM1;Q3TIC8;Q3TV75;Q8K2S8;Q8VEJ2|ENSEMBL:ENSMUSP00000026743|REFSEQ:NP_079683 Tax_Id=10090 Gene_Symbol=Uqcrc1 c	Cluster E (189)	0.00147072	12	10	0.482954
3.27955	3.43242	3.19826	3.8373	4.23819	3.87207	3.78043	3.60231	4.27113	4.19041	3.84971	3.67674	2.89486	3.35312	3.27407	3.28958	3.99888	4.32826	3.41752	3.55252	3.99696	3.57334	4.01962	3.55189	337	0.00705014	2	18;16	18	18	Dld	Dihydrolipoyl dehydrogenase, mitochondrial	IPI00874456;IPI00331564	IPI00874456;IPI00331564	O08749	>IPI:IPI00874456.1|SWISS-PROT:O08749|ENSEMBL:ENSMUSP00000106481|REFSEQ:NP_031887 Tax_Id=10090 Gene_Symbol=Dld Dihydrolipoyl dehydrogenase, mitochondrial;>IPI:IPI00331564.2|TREMBL:Q3TIE8|ENSEMBL:ENSMUSP00000002980 Tax_Id=10090 Gene_Symbol=Dld Dihydrolipoyl	Cluster E (189)	0.0186204	12	10	0.174938
3.69549	3.28515	3.08547	3.76818	3.94322	4.04891	4.42341	3.84541	4.0494	3.7022	3.68772	4.094	3.62634	3.39132	3.47198	3.4459	3.88591	4.52673	4.14697	4.0596	4.00545	4.00513	3.74294	4.41209	341	0.00170205	5	18;18;2;1;1	18	16	Sept7	septin-7	IPI00224626;IPI00874440	IPI00224626;IPI00874440;IPI00459494;IPI00275587;IPI00606459	Q3UGE0;Q3UNN1;Q5DTS3;Q8C2A3	>IPI:IPI00224626.3|TREMBL:Q3UGE0;Q3UNN1;Q5DTS3;Q8C2A3|ENSEMBL:ENSMUSP00000110927|REFSEQ:NP_033989 Tax_Id=10090 Gene_Symbol=Sept7 septin-7;>IPI:IPI00874440.1|SWISS-PROT:O55131|ENSEMBL:ENSMUSP00000052745 Tax_Id=10090 Gene_Symbol=Sept7 Septin-7	Cluster E (189)	0.00311721	12	8	0.26764
0.395132	0.521921	0.583669	0.706265	0.454277	0.427954	0.450979	0.495319	0.400048	0.463027	0.443892	0.40282	0.635163	0.633032	0.511876	0.465354	0.440742	0.446369	0.38279	0.473462	0.417798	0.358641	0.445891	0.433934	348	0.0210953	2	14;14	14	14	Nars	Asparaginyl-tRNA synthetase, cytoplasmic	IPI00223415;IPI00918997	IPI00223415;IPI00918997	Q8BP47	>IPI:IPI00223415.4|SWISS-PROT:Q8BP47|ENSEMBL:ENSMUSP00000025483|REFSEQ:NP_001136422 Tax_Id=10090 Gene_Symbol=Nars Asparaginyl-tRNA synthetase, cytoplasmic;>IPI:IPI00918997.1|REFSEQ:NP_081626 Tax_Id=10090 Gene_Symbol=Nars asparaginyl-tRNA synthetase, cytopl	Cluster D (118)	0.0151296	12	4	0.0363453
2.39647	2.8926	2.51294	2.85935	3.25765	3.53832	3.1747	3.55341	4.21319	3.80141	3.71003	3.72495	2.08607	3.60972	3.70576	3.15926	3.48165	3.76847	3.42032	3.59505	3.50767	3.83024	3.44519	3.31719	350	0.00726296	3	14;12;3	14	14	Atp5o;LOC100047429;D12Wsu28e		IPI00118986;IPI00461407	IPI00118986;IPI00461407;IPI00919068	Q9DB20	>IPI:IPI00118986.1|SWISS-PROT:Q9DB20|TREMBL:Q3TF25;Q3THG0|ENSEMBL:ENSMUSP00000023677|REFSEQ:NP_613063;XP_001478145|VEGA:OTTMUSP00000031018 Tax_Id=10090 Gene_Symbol=Atp5o;LOC100047429 ATP synthase subunit O, mitochondrial;>IPI:IPI00461407.1|TREMBL:D3Z4J0|EN	Cluster E (189)	0.0186204	12	10	0.516471
2.90867	2.84487	2.96639	2.89805	3.29489	3.44246	3.29565	3.54183	3.25797	3.55101	2.99419	3.26073	2.62041	2.84236	3.15129	2.91911	3.31038	3.18471	2.83849	3.27837	3.11323	2.95701	3.17723	3.3583	363	0.00481828	5	11;11;11;10;4	17	11	Ywhaq	34 kDa protein	IPI00853924;IPI00408378;IPI00656269;IPI00754545	IPI00853924;IPI00408378;IPI00656269;IPI00754545;IPI00853781	A3KML3;F6VW30	>IPI:IPI00853924.1|ENSEMBL:ENSMUSP00000123605|VEGA:OTTMUSP00000017542 Tax_Id=10090 Gene_Symbol=Ywhaq 34 kDa protein;>IPI:IPI00408378.4|SWISS-PROT:P68254-1|TREMBL:A3KML3|ENSEMBL:ENSMUSP00000100067;ENSMUSP00000106604|REFSEQ:NP_035869|VEGA:OTTMUSP00000017541	Cluster E (189)	0.0494463	12	8	0.329229
0.731904	0.832917	0.789578	0.933184	0.861475	0.919794	0.892379	0.924214	0.935016	0.993542	0.86783	0.918442	0.849473	0.718907	0.79783	0.828295	0.951837	0.96918	0.860807	0.968805	0.928247	0.822368	0.829394	0.926698	373	0.016023	4	37;34;27;17	37	0	Actg1	Actin, cytoplasmic 2	IPI00874482;IPI00652436;IPI00648420	IPI00874482;IPI00652436;IPI00648420;IPI00648161	P63260	>IPI:IPI00874482.1|SWISS-PROT:P63260|TREMBL:A1E281;Q3UD81;Q4KL81|ENSEMBL:ENSMUSP00000071486|REFSEQ:NP_033739|VEGA:OTTMUSP00000004544 Tax_Id=10090 Gene_Symbol=Actg1 Actin, cytoplasmic 2;>IPI:IPI00652436.3|TREMBL:Q3TSB7 Tax_Id=10090 Gene_Symbol=Actg1 Putativ	Cluster E (189)	0.0494463	12	8	0.0234759
0.524329	0.763068	0.793462	0.909422	0.629564	0.700035	0.626802	0.828981	0.559691	0.6348	0.566861	0.534817	0.930406	0.853315	0.745657	0.81813	0.683153	0.796876	0.522193	0.681477	0.682361	0.534017	0.620424	0.623053	376	0.0264183	1	26	26	26	Cct3	T-complex protein 1 subunit gamma	IPI00116283	IPI00116283	P80318	>IPI:IPI00116283.1|SWISS-PROT:P80318|TREMBL:Q3TBM6;Q3U0I3;Q3U4U6;Q3UJP4;Q9R1U1|ENSEMBL:ENSMUSP00000001452|REFSEQ:NP_033966 Tax_Id=10090 Gene_Symbol=Cct3 T-complex protein 1 subunit gamma	Cluster D (118)	0.00985928	12	4	0.0992071
0.425351	0.662164	0.639795	0.843739	0.531378	0.64119	0.562588	0.656599	0.542005	0.556917	0.520562	0.463392	1.28146	0.759532	0.603682	0.697593	0.593824	0.585583	0.414938	0.627707	0.516556	0.455809	0.543774	0.485625	386	0.0467024	1	14	14	14	Eif4b	Eukaryotic translation initiation factor 4B	IPI00221581	IPI00221581	Q8BGD9	>IPI:IPI00221581.1|SWISS-PROT:Q8BGD9|TREMBL:B2RWE8;Q3TDD8;Q3THB0;Q3TLQ9;Q3TSY9;Q3UGC0;Q922K6|ENSEMBL:ENSMUSP00000077705|REFSEQ:NP_663600 Tax_Id=10090 Gene_Symbol=Eif4b Eukaryotic translation initiation factor 4B	Cluster D (118)	0.00985928	12	4	0.0842871
0.8	1.11909	1.16272	1.09528	0.808996	0.990786	0.860956	1.00874	0.759647	0.837942	0.773634	0.69847	1.62628	1.07718	0.944198	1.10269	0.666711	0.867754	0.842531	0.823452	0.944198	0.73062	1.02365	0.998602	396	0.0104375	1	8	8	8	2610301G19Rik;Ccar2	Protein KIAA1967 homolog	IPI00123624	IPI00123624	Q8VDP4	>IPI:IPI00123624.8|SWISS-PROT:Q8VDP4|ENSEMBL:ENSMUSP00000036924|REFSEQ:NP_666167 Tax_Id=10090 Gene_Symbol=2610301G19Rik Protein KIAA1967 homolog	Cluster D (118)	0.0308554	12	4	0.163483
3.08356	3.59648	3.35065	3.87087	2.67208	2.31857	2.46354	2.40523	3.00111	3.32347	2.77024	2.91962	3.2	3.18431	2.94933	2.92594	3.15437	2.46822	2.61643	3.15637	2.73351	2.76373	3.57923	2.57579	401	0.00449205	1	8	12	6	Gna11	Guanine nucleotide-binding protein subunit alpha-11	IPI00121387	IPI00121387	P21278	>IPI:IPI00121387.1|SWISS-PROT:P21278|TREMBL:Q3UPA1;Q91X95|ENSEMBL:ENSMUSP00000043190|REFSEQ:NP_034431|VEGA:OTTMUSP00000039227 Tax_Id=10090 Gene_Symbol=Gna11 Guanine nucleotide-binding protein subunit alpha-11	Cluster D (118)	0.0494463	12	2	0.479772
4.42048	4.6516	6.05914	7.0922	5.14218	5.42653	5.02513	6.33112	3.85416	3.76407	5.42977	3.75291	11.1586	7.24113	6.7236	7.08065	5.96837	4.89069	6.76361	5.59065	5.39113	3.20164	5.95664	4.54876	406	0.00603419	1	4	4	4	Mpc2; Brp44	Brain protein 44	IPI00131896	IPI00131896	Q9D023	>IPI:IPI00131896.1|SWISS-PROT:Q9D023|ENSEMBL:ENSMUSP00000027853|REFSEQ:NP_081706|VEGA:OTTMUSP00000025749 Tax_Id=10090 Gene_Symbol=Brp44 Brain protein 44	Cluster B (43)	0.0186204	12	4	0.932179
0.391252	0.501404	0.438924	0.42398	0.474654	0.481835	0.471364	0.447307	0.361925	0.38625	0.279986	0.270658	0.590458	0.465181	0.425405	0.423693	0.429019	0.483606	0.458505	0.403242	0.311546	0.280175	0.414903	0.422565	410	0.00336408	1	3	3	3	Emb	Embigin	IPI00129968	IPI00129968	P21995	>IPI:IPI00129968.2|SWISS-PROT:P21995|TREMBL:Q3TI59;Q3TSZ8;Q3UFK0|ENSEMBL:ENSMUSP00000022242|REFSEQ:NP_034460|VEGA:OTTMUSP00000016379 Tax_Id=10090 Gene_Symbol=Emb Embigin	Cluster D (118)	0.0079057	12	6	0.0589727
2.2042	2.32704	3.29164	2.51004	3.07333	3.27654	3.1026	3.45781	3.1504	3.57679	3.53344	3.06288	3.15219	2.90343	2.97186	2.66468	3.6152	3.9093	3.67471	3.30907	3.00978	3.63134	3.11672	2.49116	415	0.0065551	1	2	2	2	Mtatp8; Atp8; mt-Atp8	ATP synthase protein 8	IPI00116896	IPI00116896	P03930	>IPI:IPI00116896.1|SWISS-PROT:P03930|TREMBL:A3R404;Q7JCZ0|ENSEMBL:ENSMUSP00000080995|REFSEQ:NP_904332 Tax_Id=10090 Gene_Symbol=mt-Atp8 ATP synthase protein 8	Cluster E (189)	0.00396274	12	8	0.34033
